# Supplementary material for: Workforce Safety Vulnerabilities in Pakistan’s Construction Sector
Source: Ann Glob Health. 2026 Apr 15;92(1):32. doi: 10.5334/aogh.5077 (PMC13089374; doi:10.5334/aogh.5077)
Supplement: Supplementary Material. [file agh-92-1-5077-s2.xlsx]

## Sheet: number of injuries by groups st
2001-02	AGE					PROVINCE					AREA					EDUCATION					OCCUPATION					UNSAFE ACT					TREATMENT					UNSAFE CONDITION
		age_group Freq.	Percent	Cum.		province	Freq.	Percent	Cum.		rural_urban					educationg1	Freq.	Percent	Cum.		main_occupationg4	Freq.	Percent	Cum.		unsafe_act_accident_1st_injury	Freq.	Percent	Cum.		treatment_received_1st_inju					unsafe_condition_1st_injury	Freq.	Percent	Cum.
											_area	Freq.	Percent	Cum.																	_injury	Freq.	Percent	Cum.
	10-20 years	24	16.22	16.22		Punjab	88	58.48	58.48							No education	94	62.14	62.14		Whitecollarlowskilled	0	0.13	0.13		operating_without_authority	1	0.74	0.74							unguarded_inadequately_guarded	7	4.95	4.95
	21-30 years	48	31.91	48.13		Sindh	42	27.87	86.35		Urban	35	23.14	23.14		Primary	28	18.69	80.83		Bluecollarhighskilled	56	37.26	37.38		excess_speed	31	20.21	20.95		Hospitalized	22	14.35	14.35		defective_tool,_equipment	22	14.43	19.37
	31-40 years	38	24.89	73.02		KP	16	10.84	97.19		Rural	116	76.86	100		Secondary	28	18.75	99.57		Bluecollarlowskilled	95	62.62	100		horse_play	2	1.07	22.01		Consultation	73	48.34	62.69		unsafe_design_construction	19	12.31	31.69
	41-50 years	23	15.2	88.22		Balochistan	4	2.81	100							Intermediate and above	1	0.43	100							failure_safety_devices	12	8.11	30.13		Time off work	26	16.9	79.59		poor_illumination	4	2.4	34.09
	51-60 years	15	9.64	97.86							Total	151	100								Total	151	100			unsafe_equipment	12	7.96	38.09		None	31	20.41	100		inadequate_ventilation	3	1.98	36.07
	>60 years	3	2.14	100		Total	151	100								Total	151	100								unsafe_position	46	30.7	68.79							improper_clothing_footwear	7	4.82	40.88
																										disobeying_instruction	3	2.18	70.97		Total	151	100			no_necessary_protection_equipment	17	11.26	52.14
	Total	151	100			15.894																				failure_use_protective_equipment	1	0.59	71.56							poor_house_keeping	11	7.16	59.3
																										unsafe_loading_stacking	7	4.4	75.96							slippery_surfaces	26	17.03	76.33
																										wrong_order_supervisor	3	2.26	78.22							other	36	23.67	100
																										unsafe_act_fellow_employee	4	2.52	80.74
																										unsafe_act_outsiders	4	2.48	83.21							Total	151	100
																										other	25	16.79	100
																										Total	151	100
		age_group Freq.	Percent	Cum.		province	Freq.	Percent	Cum.		rural_urban					educationg1	Freq.	Percent	Cum.		main_occupationg4	Freq.	Percent	Cum.		unsafe_act_accident_1st_injury	Freq.	Percent	Cum.		treatment_r					unsafe_condition_1st_injury	Freq.	Percent	Cum.
											_area	Freq.	Percent	Cum.																	eceived_1st
2003-04	10-20 years	12	11.09	11.09		Punjab	71	64.74	64.74							No education	61	56.31	56.31		Whitecollarhighskilled	3	2.64	2.64		operating_without_authority	1	0.95	0.95		_injury	Freq.	Percent	Cum.		unguarded_inadequately_guarded	13	12	12
	21-30 years	20	18.21	29.3		Sindh	25	23.25	87.99		Urban	34	31.37	31.37		Primary	29	26.64	82.96		Bluecollarhighskilled	41	38.03	40.67		excess_speed	6	5.63	6.59							defective_tool,_equipment	21	18.85	30.86
	31-40 years	36	32.74	62.04		KP	10	9.31	97.3		Rural	75	68.63	100		Secondary	18	16.44	99.4		Bluecollarlowskilled	65	59.33	100		horse_play	4	3.72	10.3		Hospitalized	16	14.66	14.66		unsafe_design_construction	14	12.43	43.28
	41-50 years	22	20.24	82.27		Balochistan	3	2.7	100							Intermediate and above	1	0.6	100							failure_safety_devices	1	1.15	11.45		Consultation	68	62.28	76.93		poor_illumination	2	2.04	45.32
	51-60 years	16	15	97.27							Total	109	100								Total	109	100			unsafe_equipment	17	15.26	26.71		Time off work	20	18.41	95.35		inadequate_ventilation	1	0.8	46.12
	>60 years	3	2.73	100		Total	109	100								Total	109	100								unsafe_position	33	29.93	56.64		None	5	4.65	100		improper_clothing_footwear	7	6.83	52.95
																										disobeying_instruction	0	0.23	56.87							no_necessary_protection_equipment	8	7.15	60.1
	Total	109	100																							failure_use_protective_equipment	4	3.27	60.14		Total	109	100			poor_house_keeping	2	1.96	62.06
																										unsafe_loading_stacking	10	8.94	69.08							slippery_surfaces	13	11.72	73.79
																										wrong_order_supervisor	2	1.45	70.53							other	29	26.21	100
																										unsafe_act_fellow_employee	8	7.14	77.66
																										unsafe_act_outsiders	1	1.16	78.82							Total	109	100
																										other	23	21.18	100
																										Total	109	100
2005-06		age_group Freq.	Percent	Cum.		province	Freq.	Percent	Cum.		rural_urban					educationg1	Freq.	Percent	Cum.		main_occupationg4 Freq.	Percent	Cum.			unsafe_act_accident_1st_injury	Freq.	Percent	Cum.		treatment_received_1st_inju					unsafe_condition_1st_injury	Freq.	Percent	Cum.
											_area	Freq.	Percent	Cum.																	ry	Freq.	Percent	Cum.
	10-20 years	36	14.63	14.63		Punjab	124	50.92	50.92							No education	122	50.35	50.35		Whitecollarhighskilled	6	2.48	2.48		operating_without_authority	2	0.9	0.9							unguarded_inadequately_guarded	37	15.34	15.34
	21-30 years	64	26.52	41.15		Sindh	71	29.39	80.31		Urban	78	32.12	32.12		Primary	65	26.95	77.3		Whitecollarlowskilled	3	1.1	3.57		excess_speed	47	19.38	20.28		Hospitalized	33	13.56	13.56		defective_tool,_equipment	40	16.66	32
	31-40 years	75	30.9	72.05		KP	47	19.32	99.63		Rural	165	67.88	100		Secondary	51	21.12	98.42		Bluecollarhighskilled	78	31.93	35.5		horse_play	11	4.34	24.62		Consultation	158	65.14	78.7		unsafe_design_construction	36	14.9	46.9
	41-50 years	44	17.93	89.98		Balochistan	1	0.37	100							Intermediate	2	0.86	99.28		Bluecollarlowskilled	157	64.5	100		failure_safety_devices	27	11.13	35.74		Time off work	42	17.35	96.05		poor_illumination	7	2.89	49.79
	51-60 years	22	9.1	99.08							Total	243	100			Graduation	1	0.27	99.55							unsafe_equipment	27	10.95	46.69		None	10	3.95	100		inadequate_ventilation	2	0.82	50.6
	>60 years	2	0.92	100		Total	243	100								Post Graduation	1	0.45	100		Total	243	100			unsafe_position	66	27.35	74.04							improper_clothing_footwear	19	7.88	58.49
																										disobeying_instruction	4	1.61	75.64		Total	243	100			no_necessary_protection_equipment	17	6.99	65.48
	Total	243	100													Total	243	100								failure_use_protective_equipment	3	1.11	76.75							poor_house_keeping	14	5.94	71.42
																										unsafe_loading_stacking	16	6.42	83.17							slippery_surfaces	37	15.41	86.84
																										wrong_order_supervisor	1	0.4	83.57							other	32	13.16	100
																										unsafe_act_fellow_employee	7	3.03	86.6
																										unsafe_act_outsiders	3	1.3	87.9							Total	243	100
																										other	29	12.1	100
																										Total	243	100
2006-07						province	Freq.	Percent	Cum.		rural_urban					educationg1	Freq.	Percent	Cum.		main_occupationg4	Freq.	Percent	Cum.		unsafe_act_accident_1st_injury Freq.	Percent	Cum.			treatment_received_1st_inju					unsafe_condition_1st_injury	Freq.	Percent	Cum.
		age_group Freq.	Percent	Cum.							_area	Freq.	Percent	Cum.																	ry	Freq.	Percent	Cum.
						Punjab	113	59.03	59.03							No education	108	56.33	56.33		Whitecollarhighskilled	2	1.29	1.29		operating_without_authority	2	1	1							unguarded_inadequately_guarded	23	12.16	12.16
	10-20 years	36	18.91	18.91		Sindh	38	19.92	78.96		Urban	62	32.62	32.62		Primary	43	22.72	79.04		Whitecollarlowskilled	0	0.08	1.37		excess_speed	45	23.72	24.72		Hospitalized	29	15.19	15.19		defective_tool,_equipment	41	21.45	33.61
	21-30 years	48	25.33	44.23		KP	34	17.99	96.94		Rural	129	67.38	100		Secondary	36	19.09	98.14		Bluecollarhighskilled	77	40.05	41.43		horse_play	6	3.23	27.95		Consultation	105	55.21	70.41		unsafe_design_construction	30	15.48	49.09
	31-40 years	53	27.69	71.93		Balochistan	6	3.06	100							Intermediate	2	0.82	98.95		Bluecollarlowskilled	112	58.57	100		failure_safety_devices	23	11.89	39.84		Time off work	42	22	92.41		poor_illumination	4	1.9	51
	41-50 years	35	18.28	90.21							Total	191	100			Graduation	2	1.05	100							unsafe_equipment	25	13.14	52.98		None	15	7.59	100		inadequate_ventilation	0	0.12	51.11
	51-60 years	13	6.72	96.93		Total	191	100													Total	191	100			unsafe_position	48	25.34	78.32							improper_clothing_footwear	9	4.84	55.95
	>60 years	6	3.07	100												Total	191	100								disobeying_instruction	2	1.26	79.58		Total	191	100			no_necessary_protection_equipment	19	9.7	65.64
																										failure_use_protective_equipment	5	2.52	82.1							poor_house_keeping	17	9.15	74.79
	Total	191	100																							unsafe_loading_stacking	9	4.65	86.76							slippery_surfaces	29	15.4	90.19
																										unsafe_act_fellow_employee	5	2.61	89.37							other	19	9.81	100
																										other	20	10.63	100
																																				Total	191	100
																										Total	191	100
2007-08		age_group Freq.	Percent	Cum.		province	Freq.	Percent	Cum.		rural_urban					educationg1	Freq.	Percent	Cum.		main_occupationg4	Freq.	Percent	Cum.		unsafe_act_accident_1st_injury Freq.	Percent	Cum.			treatment_received_1st_inju					unsafe_condition_1st_injury	Freq.	Percent	Cum.
											_area	Freq.	Percent	Cum.																	ry	Freq.	Percent	Cum.
	10-20 years	44	22.01	22.01		Punjab	114	56.55	56.55							No education	103	51.27	51.27		Whitecollarhighskilled	1	0.46	0.46		operating_without_authority	2	1.08	1.08							unguarded_inadequately_guarded	20	10.06	10.06
	21-30 years	64	31.79	53.81		Sindh	62	30.98	87.54		Urban	75	37.4	37.4		Primary	50	25.04	76.31		Bluecollarhighskilled	80	39.6	40.06		excess_speed	39	19.28	20.35		Hospitalized	22	11.03	11.03		defective_tool,_equipment	40	20.09	30.15
	31-40 years	48	23.68	77.49		KP	24	11.74	99.28		Rural	126	62.6	100		Secondary	44	22.02	98.34		Bluecollarlowskilled	120	59.94	100		horse_play	9	4.56	24.91		Consultation	92	45.89	56.92		unsafe_design_construction	42	20.85	51
	41-50 years	23	11.59	89.08		Balochistan	1	0.72	100							Intermediate	2	1.19	99.53							failure_safety_devices	36	18.04	42.95		Time off work	54	26.81	83.74		poor_illumination	4	2.06	53.06
	51-60 years	20	10.2	99.28							Total	201	100			Graduation	1	0.47	100		Total	201	100			unsafe_equipment	19	9.4	52.35		None	33	16.26	100		inadequate_ventilation	1	0.42	53.48
	>60 years	1	0.72	100		Total	201	100																		unsafe_position	65	32.48	84.83							improper_clothing_footwear	16	8.03	61.51
																Total	201	100								disobeying_instruction	2	1.05	85.88		Total	201	100			no_necessary_protection_equipment	19	9.65	71.16
	Total	201	100																							failure_use_protective_equipment	1	0.6	86.49							poor_house_keeping	13	6.24	77.4
																										unsafe_loading_stacking	10	4.95	91.44							slippery_surfaces	36	17.85	95.25
																										unsafe_act_fellow_employee	2	0.86	92.3							other	10	4.75	100
																										unsafe_act_outsiders	3	1.46	93.76
																										other	13	6.24	100							Total	201	100
																										Total	201	100
2008-09
		age_group Freq.	Percent	Cum.		province	Freq.	Percent	Cum.		rural_urban					educationg1	Freq.	Percent	Cum.		main_occupationg4	Freq.	Percent	Cum.		unsafe_act_accident_1st_injury	Freq.	Percent	Cum.		treatment_received_1st_inju					unsafe_condition_1st_injury	Freq.	Percent	Cum.
											_area	Freq.	Percent	Cum.																	ry	Freq.	Percent	Cum.
	10-20 years	47	16.58	16.58		Punjab	157	55.22	55.22							No education	127	44.69	44.69		Whitecollarhighskilled	5	1.73	1.73		operating_without_authority	8	2.7	2.7							unguarded_inadequately_guarded	35	12.38	12.38
	21-30 years	78	27.56	44.14		Sindh	82	28.88	84.1		Urban	79	27.93	27.93		Primary	87	30.62	75.31		Bluecollarhighskilled	124	43.76	45.48		excess_speed	46	16.12	18.82		Hospitalized	35	12.18	12.18		defective_tool,_equipment	86	30.43	42.81
	31-40 years	79	27.83	71.97		KP	43	15.2	99.3		Rural	205	72.07	100		Secondary	62	21.76	97.08		Bluecollarlowskilled	155	54.52	100		horse_play	19	6.74	25.56		Consultation	150	52.77	64.95		unsafe_design_construction	42	14.63	57.44
	41-50 years	41	14.5	86.47		Balochistan	2	0.7	100							Intermediate	5	1.91	98.99							failure_safety_devices	43	15.02	40.58		Time off work	74	25.97	90.92		poor_illumination	5	1.81	59.25
	51-60 years	30	10.58	97.04							Total	284	100			Graduation	2	0.7	99.69		Total	284	100			unsafe_equipment	39	13.83	54.41		None	26	9.08	100		inadequate_ventilation	3	1.03	60.28
	>60 years	8	2.96	100		Total	284	100								Post Graduation	1	0.31	100							unsafe_position	87	30.59	85.01							improper_clothing_footwear	16	5.71	65.99
																										disobeying_instruction	1	0.36	85.37		Total	284	100			no_necessary_protection_equipment	21	7.25	73.24
	Total	284	100													Total	284	100								failure_use_protective_equipment	6	2.04	87.41							poor_house_keeping	12	4.38	77.62
																										unsafe_loading_stacking	8	2.84	90.25							slippery_surfaces	44	15.4	93.02
																										unsafe_act_fellow_employee	7	2.49	92.75							other	20	6.98	100
																										other	21	7.25	100
																																				Total	284	100
																										Total	284	100
2009-10
		age_group Freq.	Percent	Cum.		province	Freq.	Percent	Cum.		rural_urban					educationg1	Freq.	Percent	Cum.		main_occupationg4	Freq.	Percent	Cum.		unsafe_act_accident_1st_injury	Freq.	Percent	Cum.		treatment_received_1st_inju					unsafe_condition_1st_injury	Freq.	Percent	Cum.
											_area	Freq.	Percent	Cum.																	ry	Freq.	Percent	Cum.
	10-20 years	58	18.65	18.65		Punjab	162	52.56	52.56							No education	157	50.66	50.66		Whitecollarhighskilled	7	2.33	2.33		operating_without_authority	4	1.33	1.33							unguarded_inadequately_guarded	20	6.44	6.44
	21-30 years	105	33.95	52.6		Sindh	101	32.78	85.34		Rural	218	70.39	70.39		Primary	87	27.99	78.65		Bluecollarhighskilled	112	36.09	38.41		excess_speed	40	13.06	14.39		Hospitalized	33	10.7	10.7		defective_tool,_equipment	81	26.09	32.52
	31-40 years	62	20.13	72.72		KP	43	14.07	99.42		Urban	91	29.61	100		Secondary	54	17.58	96.23		Bluecollarlowskilled	190	61.59	100		horse_play	16	5.33	19.72		Consultation	162	52.27	62.96		unsafe_design_construction	58	18.9	51.43
	41-50 years	51	16.52	89.25		Balochistan	2	0.58	100							Intermediate	12	3.77	100							failure_safety_devices	53	17.11	36.83		Time off work	72	23.37	86.34		poor_illumination	12	3.82	55.24
	51-60 years	30	9.59	98.84							Total	309	100								Total	309	100			unsafe_equipment	59	19	55.83		None	42	13.66	100		inadequate_ventilation	1	0.47	55.71
	>60 years	4	1.16	100		Total	309	100								Total	309	100								unsafe_position	102	33.11	88.94							improper_clothing_footwear	23	7.32	63.03
																										disobeying_instruction	4	1.17	90.11		Total	309	100			no_necessary_protection_equipment	30	9.77	72.8
	Total	309	100																							failure_use_protective_equipment	5	1.7	91.82							poor_house_keeping	4	1.44	74.24
																										unsafe_loading_stacking	12	3.92	95.74							slippery_surfaces	70	22.77	97.01
																										wrong_order_supervisor	2	0.5	96.24							other	9	2.99	100
																										unsafe_act_fellow_employee	2	0.61	96.85
																										unsafe_act_outsiders	1	0.41	97.26							Total	309	100
																										other	8	2.74	100
																										Total	309	100
2010-11
		age_group Freq.	Percent	Cum.		province	Freq.	Percent	Cum.		rural_urban					educationg1	Freq.	Percent	Cum.		main_occupationg4	Freq.	Percent	Cum.		unsafe_act_accident_1st_injury	Freq.	Percent	Cum.		treatment_received_1st_inju					unsafe_condition_1st_injury	Freq.	Percent	Cum.
											_area	Freq.	Percent	Cum.																	ry	Freq.	Percent	Cum.
	10-20 years	71	21.71	21.71		Punjab	177	53.73	53.73							No education	177	53.66	53.66		Whitecollarhighskilled	0	0.11	0.11		operating_without_authority	3	0.97	0.97							unguarded_inadequately_guarded	23	6.93	6.93
	21-30 years	93	28.3	50.01		Sindh	99	30.02	83.76		Urban	93	28.35	28.35		Primary	79	24.09	77.75		Whitecollarlowskilled	1	0.3	0.41		excess_speed	46	14.08	15.06		Hospitalized	30	9.02	9.02		defective_tool,_equipment	71	21.59	28.53
	31-40 years	83	25.17	75.18		KP	50	15.05	98.8		Rural	236	71.65	100		Secondary	68	20.55	98.3		Bluecollarhighskilled	96	29.03	29.44		horse_play	28	8.5	23.56		Consultation	171	51.88	60.9		unsafe_design_construction	85	25.93	54.46
	41-50 years	50	15.31	90.49		Balochistan	4	1.2	100							Intermediate	3	1.05	99.34		Bluecollarlowskilled	232	70.56	100		failure_safety_devices	57	17.28	40.84		Time off work	80	24.25	85.15		poor_illumination	8	2.36	56.82
	51-60 years	27	8.11	98.61							Total	329	100			Graduation	1	0.35	99.7							unsafe_equipment	52	15.7	56.54		None	49	14.85	100		inadequate_ventilation	2	0.71	57.53
	>60 years	5	1.39	100		Total	329	100								Post Graduation	1	0.3	100		Total	329	100			unsafe_position	107	32.53	89.07							improper_clothing_footwear	26	7.88	65.41
																										disobeying_instruction	2	0.51	89.58		Total	329	100			no_necessary_protection_equipment	32	9.59	75.01
	Total	329	100													Total	329	100								failure_use_protective_equipment	5	1.49	91.07							poor_house_keeping	9	2.77	77.77
																										unsafe_loading_stacking	22	6.78	97.85							slippery_surfaces	65	19.87	97.65
																										unsafe_act_fellow_employee	3	0.97	98.83							other	8	2.35	100
																										unsafe_act_outsiders	2	0.48	99.3
																										other	2	0.7	100							Total	329	100
																										Total	329	100
2012-13
		age_group Freq.	Percent	Cum.		province	Freq.	Percent	Cum.		rural_urban					educationg1	Freq.	Percent	Cum.		main_occupationg4	Freq.	Percent	Cum.		unsafe_act_accident_1st_injury Freq.	Percent	Cum.			treatment_received_1st_inju					unsafe_condition_1st_injury	Freq.	Percent	Cum.
											_area	Freq.	Percent	Cum.																	ry	Freq.	Percent	Cum.
	10-20 years	80	21.09	21.09		KP	63	16.44	16.44							No education	198	51.95	51.95		Whitecollarhighskilled	5	1.21	1.21		operating_without_authority	4	1.05	1.05							unguarded_inadequately_guarded	29	7.66	7.66
	21-30 years	108	28.45	49.54		Punjab	224	58.77	75.22		Urban	92	24.07	24.07		Primary	106	27.83	79.79		Bluecollarhighskilled	128	33.69	34.9		excess_speed	52	13.73	14.78		Hospitalized	42	11.07	11.07		defective_tool,_equipment	76	20.03	27.68
	31-40 years	92	24.16	73.69		Sindh	91	23.94	99.16		Rural	289	75.93	100		Secondary	71	18.69	98.47		Bluecollarlowskilled	248	65.1	100		horse_play	24	6.38	21.16		Consultation	178	46.66	57.73		unsafe_design_construction	81	21.3	48.98
	41-50 years	67	17.64	91.33		Balochistan	3	0.84	100							Intermediate	5	1.35	99.82							failure_safety_devices	41	10.79	31.95		Time off work	86	22.7	80.43		poor_illumination	9	2.45	51.44
	51-60 years	27	7.11	98.44							Total	381	100			Graduation	1	0.18	100		Total	381	100			unsafe_equipment	57	14.97	46.93		None	75	19.57	100		inadequate_ventilation	1	0.36	51.8
	>60 years	6	1.56	100		Total	381	100								Post Graduation										unsafe_position	139	36.37	83.3							improper_clothing_footwear	28	7.33	59.13
																Total	381	100								disobeying_instruction	3	0.71	84.01		Total	381	100			no_necessary_protection_equipment	45	11.71	70.84
	Total	381	100																							failure_use_protective_equipment	19	4.92	88.93							poor_house_keeping	10	2.54	73.39
																										unsafe_loading_stacking	18	4.74	93.67							slippery_surfaces	81	21.33	94.72
																										unsafe_act_fellow_employee	8	2.16	95.83							other	20	5.28	100
																										unsafe_act_outsiders	1	0.16	95.99
																										other	15	4.01	100							Total	381	100
																										Total	381	100
2013-14
		age_group Freq.	Percent	Cum.		province	Freq.	Percent	Cum.		rural_urban					educationg1 Freq.	Percent	Cum.			main_occupationg4	Freq.	Percent	Cum.		unsafe_act_accident_1st_injury Freq.	Percent	Cum.			treatment_r					unsafe_condition_1st_injury	Freq.	Percent	Cum.
											_area	Freq.	Percent	Cum.																	eceived_1st
	10-20 years	68	15.76	15.76		KP	61	14.17	14.17							No education	229	52.7	52.7		Whitecollarhighskilled	0	0.05	0.05		operating_without_authority	7	1.57	1.57		_injury	Freq.	Percent	Cum.		unguarded_inadequately_guarded	34	7.92	7.92
	21-30 years	144	33.24	48.99		Punjab	239	55.11	69.28		Rural	303	69.88	69.88		Primary	122	28.05	80.75		Whitecollarlowskilled	1	0.28	0.33		excess_speed	77	17.81	19.38							defective_tool,_equipment	110	25.39	33.31
	31-40 years	113	26.03	75.02		Sindh	128	29.54	98.81		Urban	131	30.12	100		Secondary	75	17.18	97.93		Bluecollarhighskilled	160	36.85	37.18		horse_play	35	7.99	27.37		Hospitalized	26	5.89	5.89		unsafe_design_construction	88	20.16	53.48
	41-50 years	68	15.66	90.69		Balochistan	5	1.19	100							Intermediate	5	1.21	99.14		Bluecollarlowskilled	273	62.82	100		failure_safety_devices	58	13.45	40.82		Consultation	241	55.48	61.37		poor_illumination	11	2.65	56.12
	51-60 years	30	7.02	97.7							Total	434	100			Graduation	4	0.86	100							unsafe_equipment	65	15	55.82		Time off work	112	25.72	87.09		improper_clothing_footwear	21	4.76	60.88
	>60 years	10	2.3	100		Total	434	100								Post Graduation					Total	434	100			unsafe_position	140	32.16	87.98		None	56	12.91	100		no_necessary_protection_equipment	34	7.81	68.7
																Total	434	100								disobeying_instruction	5	1.05	89.04							poor_house_keeping	17	4.03	72.72
	Total	434	100																							failure_use_protective_equipment	15	3.41	92.45		Total	434	100			slippery_surfaces	103	23.76	96.49
																										unsafe_loading_stacking	12	2.77	95.22							other	15	3.51	100
																										wrong_order_supervisor	2	0.53	95.75
																										unsafe_act_fellow_employee	5	1.23	96.98							Total	434	100
																										unsafe_act_outsiders	1	0.2	97.19
																										other	12	2.81	100
																										Total	434	100
2014-15
		age_group Freq.	Percent	Cum.		province of					current					educationg1	Freq.	Percent	Cum.		main_occupationg4	Freq.	Percent	Cum.		What was the unsafe act that					receive					What were the unsafe conditions
						pakistan	Freq.	Percent	Cum.		residence															caused the first					treatment for					causing the first
	10-20 years	88	17.66	17.66							rural or					No education	224	45.13	45.13		Bluecollarhighskilled	182	36.66	36.66		accident/disease?	Freq.	Percent	Cum.		first injury/					accident/disease?	Freq.	Percent	Cum.
	21-30 years	165	33.22	50.89		KP	89	17.83	17.83		urban area	Freq.	Percent	Cum.		Primary	164	33.03	78.16		Bluecollarlowskilled	315	63.34	100							disease	Freq.	Percent	Cum.
	31-40 years	129	25.93	76.82		Punjab	251	50.58	68.41							Secondary	96	19.25	97.41							operating_without_authority	9	1.84	1.84							unguarded_inadequately_guarded	43	8.62	8.62
	41-50 years	66	13.36	90.18		Sindh	150	30.26	98.67		Rural	372	74.76	74.76		Intermediate	9	1.73	99.14		Total	497	100			excess_speed	78	15.76	17.6		Hospitalized	25	4.94	4.94		defective_tool,_equipment	124	24.91	33.53
	51-60 years	38	7.72	97.89		Balochistan	7	1.33	100		Urban	125	25.24	100		Graduation	4	0.86	100							horse_play	33	6.59	24.19		Consultation	304	61.24	66.18		unsafe_design_construction	109	22.01	55.54
	>60 years	10	2.11	100																						failure_safety_devices	65	13.06	37.26		Time off work	99	20	86.18		poor_illumination	15	3.08	58.63
						Total	497	100			Total	497	100			Total	497	100								unsafe_equipment	66	13.25	50.51		None	69	13.82	100		inadequate_ventilation	5	0.93	59.56
	Total	497	100																							unsafe_position	177	35.63	86.13							improper_clothing_footwear	8	1.57	61.13
																										disobeying_instruction	8	1.63	87.76		Total	497	100			no_necessary_protection_equipment	37	7.35	68.48
																										failure_use_protective_equipment	1	0.3	88.06							poor_house_keeping	31	6.3	74.78
																										unsafe_loading_stacking	25	5.08	93.14							slippery_surfaces	101	20.25	95.03
																										unsafe_act_fellow_employee	5	1.06	94.2							other	25	4.97	100
																										unsafe_act_outsiders	4	0.73	94.93
																										other	25	5.07	100							Total	497	100
																										Total	497	100
2017-18
		age_group Freq.	Percent	Cum.		province	Freq.	Percent	Cum.		rural_urban					educationg1	Freq.	Percent	Cum.		main_occupationg4	Freq.	Percent	Cum.		unsafe_act_accident_1st_injury Freq.	Percent	Cum.			treatment_received_1st_inju					unsafe_condition_1st_injury	Freq.	Percent	Cum.
											_area	Freq.	Percent	Cum.																	ry	Freq.	Percent	Cum.
	10-20 years	92	17.79	17.79		KP	103	19.93	19.93							No education	216	41.83	41.83		Whitecollarhighskilled	5	0.96	0.96		operating_without_authority	6	1.2	1.2							unguarded_inadequately_guarded	27	5.26	5.26
	21-30 years	136	26.38	44.17		Punjab	304	58.99	78.92		Rural	398	77.13	77.13		Primary	162	31.44	73.27		Whitecollarlowskilled	0	0.07	1.03		excess_speed	100	19.28	20.49		Hospitalized	66	12.86	12.86		defective_tool,_equipment	127	24.58	29.84
	31-40 years	145	28.12	72.29		Sindh	103	19.98	98.9		Urban	118	22.87	100		Secondary	123	23.8	97.06		Bluecollarhighskilled	193	37.42	38.45		horse_play	40	7.84	28.33		Consultation	270	52.25	65.11		unsafe_design_construction	79	15.28	45.12
	41-50 years	90	17.36	89.66		Balochistan	6	1.1	100							Intermediate	11	2.08	99.14		Bluecollarlowskilled	318	61.55	100		failure_safety_devices	73	14.06	42.38		Time off work	112	21.74	86.85		poor_illumination	24	4.65	49.77
	51-60 years	48	9.27	98.93							Total	516	100			Graduation	3	0.56	99.7							unsafe_equipment	61	11.76	54.14		None	68	13.15	100		inadequate_ventilation	4	0.73	50.51
	>60 years	6	1.07	100		Total	516	100								Post Graduation	2	0.3	100		Total	516	100			unsafe_position	165	31.89	86.03							improper_clothing_footwear	24	4.7	55.2
																										disobeying_instruction	1	0.26	86.29		Total	516	100			no_necessary_protection_equipment	72	13.93	69.13
	Total	516	100													Total	516	100								failure_use_protective_equipment	12	2.4	88.69							poor_house_keeping	4	0.87	70
																										unsafe_loading_stacking	25	4.86	93.55							slippery_surfaces	128	24.9	94.9
																										wrong_order_supervisor	3	0.65	94.2							other	26	5.1	100
																										unsafe_act_fellow_employee	6	1.25	95.45
																										unsafe_act_outsiders	4	0.85	96.29							Total	516	100
																										other	19	3.71	100
																										Total	516	100

## Sheet: Index value trends
	construction injuries	Age Group	2001-02	2003-04	2005-06	2006-07	2007-08	2008-09	2009-10	2010-11	2012-13	2013-14	2014-15	2017-18		Total	Age Group	2001-02	2003-04	2005-06	2006-07	2007-08	2008-09	2009-10	2010-11	2012-13	2013-14	2014-15	2017-18	Slope	Prob		Total	Age Group	2001-02	2003-04	2005-06	2006-07	2007-08	2008-09	2009-10	2010-11	2012-13	2013-14	2014-15	2017-18	Slope	Prob
		10-20 years	16.22	11.09	14.63	18.91	22.01	16.58	18.65	21.71	21.09	15.76	17.66	17.79			10-20 years	100	68.3724	90.1973	116.584	135.697	102.219	114.982	133.847	130.025	97.164	108.878	109.679	2.07764	0.2149			10-20 years	50.8305	60.9006	55.1659	74.6546	69.2356	60.1597	54.9337	76.7138	74.1301	47.4128	53.1607	67.4375	0.256406	0.7773
		20-30 years	31.91	18.21	26.52	25.33	31.79	27.56	33.95	28.3	28.45	33.24	33.22	26.38			20-30 years	100	57.0668	83.1087	79.3795	99.6239	86.3679	106.393	88.6869	89.157	104.168	104.105	82.67	1.45536	0.2322			20-30 years	100	100	100	100	100	100	100	100	100	100	100	100	-	-
		30-40 years	24.89	32.74	30.9	27.69	23.68	27.83	20.13	25.17	24.16	26.03	25.93	28.12			30-40 years	100	131.539	124.146	111.249	95.1386	111.812	80.8759	101.125	97.0671	104.58	104.178	112.977	-1.13408	0.3361			30-40 years	78.0006	179.791	116.516	109.317	74.4888	100.98	59.2931	88.9399	84.9209	78.3093	78.0554	106.596	-3.45747	0.1979
		40-50 years	15.2	20.24	17.93	18.28	11.59	14.5	16.52	15.31	17.64	15.66	13.36	17.36			40-50 years	100	133.158	117.961	120.263	76.25	95.3947	108.684	100.724	116.053	103.026	87.8947	114.211	-1.01376	0.4619			40-50 years	47.634	111.148	67.6094	72.1674	36.458	52.6125	48.6598	54.0989	62.0035	47.1119	40.2167	65.8074	-2.04127	0.2349
		50-60 years	9.64	15	9.1	6.72	10.2	10.58	9.59	8.11	7.11	7.02	7.72	9.27			50-60 years	100	155.602	94.3983	69.7095	105.809	109.751	99.4813	84.1286	73.7552	72.8216	80.083	96.1618	-3.24478	0.0964			50-60 years	30.21	82.3723	34.3137	26.5298	32.0856	38.389	28.2474	28.6572	24.9912	21.1191	23.239	35.1403	-2.09248	0.1249
		60 years and above	2.14	2.73	0.92	3.07	0.72	2.96	1.16	1.39	1.56	2.3	2.11	1.07			60 years and above	100	127.57	42.9907	143.458	33.6449	138.318	54.2056	64.9533	72.8972	107.477	98.5981	50	-2.45572	0.4691			60 years and above	6.70636	14.9918	3.46908	12.12	2.26486	10.7402	3.41679	4.91166	5.4833	6.91937	6.3516	4.0561	-0.403248	0.2323
		Total	100	100.01	100	100	99.99	100.01	100	99.99	100.01	100.01	100	99.99
		Province	2001-02	2003-04	2005-06	2006-07	2007-08	2008-09	2009-10	2010-11	2012-13	2013-14	2014-15	2017-18		Total	Province	2001-02	2003-04	2005-06	2006-07	2007-08	2008-09	2009-10	2010-11	2012-13	2013-14	2014-15	2017-18	Slope	Prob		Total	Province	2001-02	2003-04	2005-06	2006-07	2007-08	2008-09	2009-10	2010-11	2012-13	2013-14	2014-15	2017-18	Slope	Prob
		Punjab	58.48	64.74	50.92	59.03	56.55	55.22	52.56	53.73	58.77	55.11	50.58	58.99			Punjab	100	110.705	87.0725	100.94	96.6997	94.4254	89.8769	91.8776	100.496	94.2373	86.4911	100.872	-0.627314	0.3018			Punjab	100	100	100	100	100	100	100	100	100	100	100	100	-	-
		Sindh	27.87	23.25	29.39	19.92	30.98	28.88	32.78	30.02	23.94	29.54	30.26	19.98			Sindh	100	83.423	105.454	71.4747	111.159	103.624	117.618	107.714	85.8988	105.992	108.576	71.69	-0.019195	0.9891			Sindh	47.6573	35.9129	57.718	33.7456	54.7834	52.2999	62.3668	55.872	40.7351	53.6019	59.826	33.8701	0.290304	0.7554
		KPK	10.84	9.31	19.32	17.99	11.74	15.2	14.07	15.05	16.44	14.17	17.83	19.93			KPK	100	85.8856	178.229	165.959	108.303	140.221	129.797	138.838	151.661	130.72	164.483	183.856	4.56965	0.0745			KPK	18.5363	14.3806	37.9419	30.476	20.7604	27.5263	26.7694	28.0104	27.9735	25.7122	35.2511	33.7854	0.973593	0.0895
		Balochistan	2.81	2.7	0.37	3.06	0.72	0.7	0.58	1.2	0.84	1.19	1.33	1.1			Balochistan	100	96.0854	13.1673	108.897	25.6228	24.911	20.6406	42.7046	29.8932	42.3488	47.331	39.1459	-4.37747	0.1191			Balochistan	4.80506	4.17053	0.72663	5.1838	1.27321	1.26766	1.1035	2.23339	1.4293	2.15932	2.6295	1.86472	-0.182658	0.1562
		Total	100	100	100	100	99.99	100	99.99	100	99.99	100.01	100	100
		Rural/Urban area	2001-02	2003-04	2005-06	2006-07	x	2008-09	2009-10	2010-11	2012-13	2013-14	2014-15	2017-18			Rural/Urban area	2001-02	2003-04	2005-06	2006-07	2007-08	2008-09	2009-10	2010-11	2012-13	2013-14	2014-15	2017-18	Slope	Prob			Rural/Urban area	2001-02	2003-04	2005-06	2006-07	2007-08	2008-09	2009-10	2010-11	2012-13	2013-14	2014-15	2017-18	Slope	Prob
		Urban	23.14	31.37	32.12	32.62	37.4	27.93	29.61	28.35	24.07	30.12	25.24	22.87		Total	Urban	100	135.566	138.807	140.968	161.625	120.7	127.96	122.515	104.019	130.164	109.075	98.8332	-2.12087	0.1936		Total	Urban	30.1067	45.7089	47.3188	48.412	59.7444	38.754	42.0656	39.5673	31.7003	43.1025	33.7614	29.6512	-0.988916	0.1956
		Rural	76.86	68.63	67.88	67.38	62.6	72.07	70.39	71.65	75.93	69.88	74.76	77.13			Rural	100	89.2922	88.3164	87.6659	81.4468	93.7679	91.5821	93.2214	98.79	90.9186	97.2678	100.351	0.638524	0.1936			Rural	100	100	100	100	100	100	100	100	100	100	100	100	-	-
		Total	100	100	100	100	100	100	100	100	100	100	100	100
		Education	2001-02	2003-04	2005-06	2006-07	2007-08	2008-09	2009-10	2010-11	2012-13	2013-14	2014-15	2017-18			Education	2001-02	2003-04	2005-06	2006-07	2007-08	2008-09	2009-10	2010-11	2012-13	2013-14	2014-15	2017-18	Slope	Prob			Education	2001-02	2003-04	2005-06	2006-07	2007-08	2008-09	2009-10	2010-11	2012-13	2013-14	2014-15	2017-18	Slope	Prob
		No education	62.14	56.31	50.35	56.33	51.27	44.69	50.66	53.66	51.95	52.7	45.13	41.83			No education	100	90.618	81.0267	90.6501	82.5072	71.9182	81.5256	86.3534	83.6015	84.8085	72.6263	67.3157	-1.77999	0.0099		Total	No education	100	100	100	100	100	100	100	100	100	100	100	100	-	-
		Primary	18.69	26.64	26.95	22.72	25.04	30.62	27.99	24.09	27.83	28.05	33.03	31.44			Primary	100	142.536	144.195	121.562	133.975	163.831	149.759	128.892	148.903	150.08	176.726	168.218	4.21919	0.0083			Primary	30.0772	47.3095	53.5253	40.3337	48.8395	68.5164	55.2507	44.8938	53.5707	53.2258	73.1886	75.1614	2.68469	0.0072
		Secondary	18.75	16.44	21.12	19.09	22.02	21.76	17.58	20.55	18.69	17.18	19.25	23.8			Secondary	100	87.68	112.64	101.813	117.44	116.053	93.76	109.6	99.68	91.6267	102.667	126.933	0.795711	0.4433			Secondary	30.1738	29.1955	41.9464	33.8896	42.9491	48.691	34.7019	38.2967	35.9769	32.5996	42.6546	56.897	1.16136	0.0851
		Intermediate and above	0.43	0.6	1.58	1.87	1.66	2.92	3.77	1.7	1.53	2.07	2.59	2.94			Intermediate and above	100	139.535	367.442	434.884	386.047	679.07	876.744	395.349	355.814	481.395	602.326	683.721	39.2096	0.0282			Intermediate and above	0.691986	1.06553	3.13803	3.31972	3.23776	6.5339	7.44177	3.1681	2.94514	3.92789	5.73898	7.02845	0.406004	0.0187
		Total	100.01	99.99	100	100.01	99.99	99.99	100	100	100	100	100	100.01
		Intermediate	0.43	0.6	0.86	0.82	1.19	1.91	3.77	1.05	1.35	1.21	1.73	2.08			Intermediate																	Intermediate
		Graduation			0.27	1.05	0.47	0.7		0.35	0.18	0.86	0.86	0.56			Graduation																	Graduation
		Post-Graduation			0.45			0.31		0.3				0.3			Post-Graduation																	Post-Graduation
		Main Occupation	2001-02	2003-04	2005-06	2006-07	2007-08	2008-09	2009-10	2010-11	2012-13	2013-14	2014-15	2017-18			Main Occupation	2001-02	2003-04	2005-06	2006-07	2007-08	2008-09	2009-10	2010-11	2012-13	2013-14	2014-15	2017-18	Slope	Prob			Main Occupation	2001-02	2003-04	2005-06	2006-07	2007-08	2008-09	2009-10	2010-11	2012-13	2013-14	2014-15	2017-18	Slope	Prob
		White-collar	0.13	2.64	3.58	1.37	0.46	1.73	2.33	0.41	1.21	0.33	0	1.03			White-collar	100	2030.77	2753.85	1053.85	353.846	1330.77	1792.31	315.385	930.769	253.846	0	792.308	-99.4083	0.1788			White-collar	0.130156	2.71159	3.71254	1.38917	0.462126	1.76028	2.38534	0.411688	1.22482	0.331093	0	1.04072	-0.13
		Blue-collar	99.88	97.36	96.43	98.62	99.54	98.28	97.68	99.59	98.79	99.67	100	98.97			Blue-collar	100	97.477	96.5459	98.7385	99.6596	98.3981	97.7974	99.7097	98.9087	99.7897	100.12	99.0889	-0.13				Blue-collar	100	100	100	100	100	100	100	100	100	100	100	100	-
		High skilled	37.26	38.03	31.93	40.05	39.6	43.76	36.09	29.03	33.69	36.85	36.66	37.42			High skilled	100	102.067	85.6951	107.488	106.28	117.445	96.8599	77.912	90.4187	98.8996	98.3897	100.429	-0.44396	0.6308			High skilled	37.3048	39.0612	33.1121	40.6104	39.783	44.5258	36.9472	29.1495	34.1026	36.972	36.66	37.8094	-0.21
		Low skilled	62.62	59.33	64.5	58.57	59.94	54.52	61.59	70.56	65.1	62.82	63.34	61.55			Low skilled	100	94.7461	103.002	93.5324	95.7202	87.0648	98.3552	112.68	103.96	100.319	101.15	98.2913	0.469811	0.3984			Low skilled	62.6952	60.9388	66.8879	59.3896	60.217	55.4742	63.0528	70.8505	65.8974	63.028	63.34	62.1906	0.21	-
			100.01	100	100.01	99.99	100	100.01	100.01	100	100	100	100	100																					100
		White-collar high skilled		2.64	2.48	1.29	0.46	1.73	2.33	0.11	1.21	0.05		0.96			White-collar high skilled																	White-collar high skilled
		White-collar low skilled	0.13		1.1	0.08				0.3		0.28		0.07			White-collar low skilled																	White-collar low skilled
		unsafe act	2001-02	2003-04	2005-06	2006-07	2007-08	2008-09	2009-10	2010-11	2012-13	2013-14	2014-15	2017-18			unsafe act	2001-02	2003-04	2005-06	2006-07	2007-08	2008-09	2009-10	2010-11	2012-13	2013-14	2014-15	2017-18	Slope	Prob			unsafe act	2001-02	2003-04	2005-06	2006-07	2007-08	2008-09	2009-10	2010-11	2012-13	2013-14	2014-15	2017-18	Slope	Prob
		Excess speed	20.21	5.63	19.38	23.72	19.28	16.12	13.06	14.08	13.73	17.81	15.76	19.28		Total	Excess speed	100	27.8575	95.8931	117.368	95.3983	79.7625	64.6215	69.6685	67.9367	88.1247	77.9812	95.3983	0.023183	0.991		Total	Excess speed	65.8306	18.8106	70.8592	93.6069	59.3596	52.697	39.4443	43.2831	37.7509	55.3794	44.2324	60.4578	-0.977013	0.5649
		Horseplay	1.07	3.72	4.34	3.23	4.56	6.74	5.33	8.5	6.38	7.99	6.59	7.84			Horseplay	100	347.664	405.607	301.869	426.168	629.907	498.131	794.393	596.262	746.729	615.888	732.71	49.6732	0.0003			Horseplay	3.48534	12.429	15.8684	12.7466	14.0394	22.0333	16.0979	26.1297	17.5419	24.8445	18.4956	24.5845	1.41201	0.0024
		Failure safety devices	8.11	1.15	11.13	11.89	18.04	15.02	17.11	17.28	10.79	13.45	13.06	14.06			Failure safety devices	100	14.18	137.238	146.609	222.441	185.203	210.974	213.07	133.046	165.845	161.036	173.366	7.89796	0.1006			Failure safety devices	26.4169	3.8423	40.6947	46.9219	55.5419	49.101	51.6762	53.1202	29.6673	41.8221	36.6545	44.0891	1.42179	0.2594
		Unsafe equipment	7.96	15.26	10.95	13.14	9.4	13.83	19	15.7	14.97	15	13.25	11.76			Unsafe equipment	100	191.709	137.563	165.075	118.09	173.744	238.693	197.236	188.065	188.442	166.457	147.739	3.746	0.2544			Unsafe equipment	25.9283	50.9856	40.0366	51.8548	28.9409	45.2109	57.3845	48.2631	41.1603	46.6418	37.1878	36.8768	0.206841	0.8057
		Unsafe position	30.7	29.93	27.35	25.34	32.48	30.59	33.11	32.53	36.37	32.16	35.63	31.89			Unsafe position	100	97.4919	89.0879	82.5407	105.798	99.6417	107.85	105.961	118.469	104.756	116.059	103.876	1.77536	0.0263			Unsafe position	100	100	100	100	100	100	100	100	100	100	100	100	-	-
		Failure to use protective equipment	0.59	3.27	1.11	2.52	0.6	2.04	1.7	1.49	4.92	3.41	0.3	2.4			Failure to use protective equipment	100	554.237	188.136	427.119	101.695	345.763	288.136	252.542	833.898	577.966	50.8475	406.78	13.9919	0.4963			Failure to use protective equipment	1.92182	10.9255	4.0585	9.94475	1.84729	6.66885	5.1344	4.58039	13.5276	10.6032	0.841987	7.52587	0.144354	0.6942
		Unsafe Loading/stacking	4.4	8.94	6.42	4.65	4.95	2.84	3.92	6.78	4.74	2.77	5.08	4.86			Unsafe Loading/stacking	100	203.182	145.909	105.682	112.5	64.5455	89.0909	154.091	107.727	62.9545	115.455	110.455	-3.83106	0.2562			Unsafe Loading/stacking	14.3322	29.8697	23.4735	18.3504	15.2401	9.28408	11.8393	20.8423	13.0327	8.61318	14.2576	15.2399	-0.845362	0.0982
		Others	26.96	32.1	19.32	15.51	10.69	12.82	6.77	3.64	8.1	7.41	10.33	7.91			Others	100	119.065	71.6617	57.5297	39.6513	47.5519	25.1113	13.5015	30.0445	27.4852	38.316	29.3398	-7.17328	0.0015			Others	87.8176	107.25	70.6399	61.2076	32.9126	41.9091	20.447	11.1897	22.2711	23.041	28.9924	24.804	-7.03488	0.0008
		Total	100	100	100	100	100	100	100	100	100	100	100	100
			73.04	67.9	80.68	84.49	89.31	87.18	93.23	96.36	91.9	92.59	89.67	92.09
		treatment received	2001-02	2003-04	2005-06	2006-07	2007-08	2008-09	2009-10	2010-11	2012-13	2013-14	2014-15	2017-18		Total	treatment received	2001-02	2003-04	2005-06	2006-07	2007-08	2008-09	2009-10	2010-11	2012-13	2013-14	2014-15	2017-18	Slope	Prob		Total	treatment received	2001-02	2003-04	2005-06	2006-07	2007-08	2008-09	2009-10	2010-11	2012-13	2013-14	2014-15	2017-18	Slope	Prob
		hospitalized	14.35	14.66	13.56	15.19	11.03	12.18	10.7	9.02	11.07	5.89	4.94	12.86			hospitalized	100	102.16	94.4948	105.854	76.8641	84.878	74.5645	62.8571	77.1429	41.0453	34.4251	89.6167	-4.52401	0.0096			hospitalized	29.6856	23.5389	20.8167	27.5131	24.0357	23.0813	20.4706	17.3863	23.7248	10.6164	8.06662	24.6124	-1.07677	0.0355
		consulted doctors	48.34	62.28	65.14	55.21	45.89	52.77	52.27	51.88	46.66	55.48	61.24	52.25			consulted doctors	100	128.837	134.754	114.212	94.9317	109.164	108.13	107.323	96.5246	114.77	126.686	108.089	-0.428564	0.7056			consulted doctors	100	100	100	100	100	100	100	100	100	100	100	100	-	-
		time off work	16.9	18.41	17.35	22	26.81	25.97	23.37	24.25	22.7	25.72	20	21.74			time off work	100	108.935	102.663	130.178	158.639	153.669	138.284	143.491	134.32	152.189	118.343	128.639	2.46948	0.1451			time off work	34.9607	29.5601	26.6349	39.8479	58.4223	49.2136	44.7102	46.7425	48.6498	46.359	32.6584	41.6077	0.851529	0.293
		none	20.41	4.65	3.95	7.59	16.26	9.08	13.66	14.85	19.57	12.91	13.82	13.15			none	100	22.7829	19.3533	37.1877	79.6668	44.488	66.928	72.7585	95.8844	63.2533	67.7119	64.4292	2.15238	0.3433			none	42.2218	7.46628	6.06386	13.7475	35.4326	17.2067	26.1335	28.6237	41.9417	23.2696	22.5669	25.1675	0.693079	0.5128
		Total	100	100	100	99.99	99.99	100	100	100	100	100	100	100
		unsafe condition	2001-02	2003-04	2005-06	2006-07	2007-08	2008-09	2009-10	2010-11	2012-13	2013-14	2014-15	2017-18			unsafe condition	2001-02	2003-04	2005-06	2006-07	2007-08	2008-09	2009-10	2010-11	2012-13	2013-14	2014-15	2017-18	Slope	Prob			unsafe condition	2001-02	2003-04	2005-06	2006-07	2007-08	2008-09	2009-10	2010-11	2012-13	2013-14	2014-15	2017-18	Slope	Prob
		Unguarded or inadequately guarded	4.95	12	15.34	12.16	10.06	12.38	6.44	6.93	7.66	7.92	8.62	5.26		Total	Unguarded or inadequately guarded	100	242.424	309.899	245.657	203.232	250.101	130.101	140	154.747	160	174.141	106.263	-8.24892	0.1385		Total	Unguarded or inadequately guarded	34.3035	63.6605	92.0768	56.69	50.0747	40.6835	24.6838	32.0982	38.2426	31.1934	34.6046	21.3995	-3.46782	0.0275
		Defective tool, equipment or material	14.43	18.85	16.66	21.45	20.09	30.43	26.09	21.59	20.03	25.39	24.91	24.58			Defective tool, equipment or material	100	130.631	115.454	148.649	139.224	210.88	180.804	149.619	138.808	175.953	172.626	170.34	5.3395	0.0302			Defective tool, equipment or material	100	100	100	100	100	100	100	100	100	100	100	100	-	-
		Unsafe design or construction	12.31	12.43	14.9	15.48	20.85	14.63	18.9	25.93	21.3	20.16	22.01	15.28			Unsafe design or construction	100	100.975	121.04	125.751	169.374	118.846	153.534	210.642	173.03	163.769	178.798	124.127	5.80346	0.0383			Unsafe design or construction	85.3084	65.9416	89.4358	72.1678	103.783	48.0776	72.4415	120.102	106.34	79.4013	88.3581	62.1644	0.42345	0.8179
		Poor illumination	2.4	2.04	2.89	1.9	2.06	1.81	3.82	2.36	2.45	2.65	3.08	4.65			Poor illumination	100	85	120.417	79.1667	85.8333	75.4167	159.167	98.3333	102.083	110.417	128.333	193.75	5.54924	0.0525			Poor illumination	16.632	10.8223	17.3469	8.85781	10.2539	5.94808	14.6416	10.931	12.2317	10.4372	12.3645	18.9178	0.06381	0.851
		Inadequate ventilation	1.98	0.8	0.82	0.12	0.42	1.03	0.47	0.71	0.36		0.93	0.73			Inadequate ventilation	100	40.404	41.4141	6.06061	21.2121	52.0202	23.7374	35.8586	18.1818	0	46.9697	36.8687	-2.9685	0.1823			Inadequate ventilation	13.7214	4.24403	4.92197	0.559441	2.09059	3.38482	1.80146	3.28856	1.7973	0	3.73344	2.96989	-0.521384	0.0734
		Improper clothing and footwear	4.82	6.83	7.88	4.84	8.03	5.71	7.32	7.88	7.33	4.76	1.57	4.7			Improper clothing and footwear	100	141.701	163.485	100.415	166.598	118.465	151.867	163.485	152.075	98.7552	32.5726	97.5104	-4.12689	0.2348			Improper clothing and footwear	33.4026	36.2334	47.2989	22.5641	39.9701	18.7644	28.0567	36.4984	36.5951	18.7475	6.30269	19.1212	-1.9486	0.0388
		Non-provision of necessary protection equipment	11.26	7.15	6.99	9.7	9.65	7.25	9.77	9.59	11.71	7.81	7.35	13.93			Non-provision of necessary protection equipment	100	63.4991	62.0782	86.1456	85.7016	64.3872	86.7673	85.1687	103.996	69.3606	65.2753	123.712	1.53089	0.3669			Non-provision of necessary protection equipment	78.0319	37.931	41.9568	45.2214	48.0338	23.8252	37.4473	44.4187	58.4623	30.7601	29.5062	56.6721	-1.1195	0.3922
		Poor house keeping	7.16	1.96	5.94	9.15	6.24	4.38	1.44	2.77	2.54	4.03	6.3	0.87			Poor house keeping	100	27.3743	82.9609	127.793	87.1508	61.1732	20.1117	38.6872	35.4749	56.2849	87.9888	12.1508	-4.39016	0.1523			Poor house keeping	49.6188	10.3979	35.6543	42.6573	31.0602	14.3937	5.51936	12.83	12.681	15.8724	25.291	3.53946	-2.53411	0.0358
		Slippery surfaces	17.03	11.72	15.41	15.4	17.85	15.4	22.77	19.87	21.33	23.76	20.25	24.9			Slippery surfaces	100	68.8197	90.4874	90.4287	104.815	90.4287	133.705	116.676	125.25	139.518	118.908	146.213	5.43816	0.0007			Slippery surfaces	118.018	62.1751	92.497	71.7949	88.8502	50.608	87.2748	92.0333	106.49	93.5801	81.2927	101.302	0.753343	0.6527
		Other	23.67	26.21	13.16	9.81	4.75	6.98	2.99	2.35	5.28	3.51	4.97	5.1			Other	100	110.731	55.5978	41.4449	20.0676	29.4888	12.632	9.92818	22.3067	14.8289	20.997	21.5463	-7.33896	0.0027			Other	164.033	139.045	78.9916	45.7343	23.6436	22.9379	11.4603	10.8847	26.3605	13.8243	19.9518	20.7486	-11.3663	0.0024
		Total	100.01	99.99	99.99	100.01	100	100	100.01	99.98	99.99	99.99	99.99	100
1995Q4	Labour Force Status by Sex by Regional Council (Qrtly-Mar/Jun/Sep/Dec)	Total Both Sexes	North Island	Not in Labour Force	714.5
1995Q4	Labour Force Status by Sex by Regional Council (Qrtly-Mar/Jun/Sep/Dec)	Total Both Sexes	North Island	Working Age Population	2091.6
1995Q4	Labour Force Status by Sex by Regional Council (Qrtly-Mar/Jun/Sep/Dec)	Total Both Sexes	North Island	Labour Force Participation Rate	65.8
1995Q4	Labour Force Status by Sex by Regional Council (Qrtly-Mar/Jun/Sep/Dec)	Total Both Sexes	North Island	Unemployment Rate	6.5
1995Q4	Labour Force Status by Sex by Regional Council (Qrtly-Mar/Jun/Sep/Dec)	Total Both Sexes	North Island	Employment Rate	61.5
1995Q4	Labour Force Status by Sex by Regional Council (Qrtly-Mar/Jun/Sep/Dec)	Total Both Sexes	North Island	Underutilisation rate	..
1995Q4	Labour Force Status by Sex by Regional Council (Qrtly-Mar/Jun/Sep/Dec)	Total Both Sexes	North Island	Total Labour Force	1377.1
1995Q4	Labour Force Status by Sex by Regional Council (Qrtly-Mar/Jun/Sep/Dec)	Total Both Sexes	South Island	Persons Employed in Labour Force	433
1995Q4	Labour Force Status by Sex by Regional Council (Qrtly-Mar/Jun/Sep/Dec)	Total Both Sexes	South Island	Persons Unemployed in Labour Force	26.6
1995Q4	Labour Force Status by Sex by Regional Council (Qrtly-Mar/Jun/Sep/Dec)	Total Both Sexes	South Island	Not in Labour Force	250.7
1995Q4	Labour Force Status by Sex by Regional Council (Qrtly-Mar/Jun/Sep/Dec)	Total Both Sexes	South Island	Working Age Population	710.3
1995Q4	Labour Force Status by Sex by Regional Council (Qrtly-Mar/Jun/Sep/Dec)	Total Both Sexes	South Island	Labour Force Participation Rate	64.7
1995Q4	Labour Force Status by Sex by Regional Council (Qrtly-Mar/Jun/Sep/Dec)	Total Both Sexes	South Island	Unemployment Rate	5.8
1995Q4	Labour Force Status by Sex by Regional Council (Qrtly-Mar/Jun/Sep/Dec)	Total Both Sexes	South Island	Employment Rate	61
1995Q4	Labour Force Status by Sex by Regional Council (Qrtly-Mar/Jun/Sep/Dec)	Total Both Sexes	South Island	Underutilisation rate	..
1995Q4	Labour Force Status by Sex by Regional Council (Qrtly-Mar/Jun/Sep/Dec)	Total Both Sexes	South Island	Total Labour Force	459.6
1995Q4	Labour Force Status by Sex by Regional Council (Qrtly-Mar/Jun/Sep/Dec)	Total Both Sexes	Total All Regional Councils	Persons Employed in Labour Force	1720.3
1995Q4	Labour Force Status by Sex by Regional Council (Qrtly-Mar/Jun/Sep/Dec)	Total Both Sexes	Total All Regional Councils	Persons Unemployed in Labour Force	116.4
1995Q4	Labour Force Status by Sex by Regional Council (Qrtly-Mar/Jun/Sep/Dec)	Total Both Sexes	Total All Regional Councils	Not in Labour Force	965.3
1995Q4	Labour Force Status by Sex by Regional Council (Qrtly-Mar/Jun/Sep/Dec)	Total Both Sexes	Total All Regional Councils	Working Age Population	2801.9
1995Q4	Labour Force Status by Sex by Regional Council (Qrtly-Mar/Jun/Sep/Dec)	Total Both Sexes	Total All Regional Councils	Labour Force Participation Rate	65.6
1995Q4	Labour Force Status by Sex by Regional Council (Qrtly-Mar/Jun/Sep/Dec)	Total Both Sexes	Total All Regional Councils	Unemployment Rate	6.3
1995Q4	Labour Force Status by Sex by Regional Council (Qrtly-Mar/Jun/Sep/Dec)	Total Both Sexes	Total All Regional Councils	Employment Rate	61.4
1995Q4	Labour Force Status by Sex by Regional Council (Qrtly-Mar/Jun/Sep/Dec)	Total Both Sexes	Total All Regional Councils	Underutilisation rate	..
1995Q4	Labour Force Status by Sex by Regional Council (Qrtly-Mar/Jun/Sep/Dec)	Total Both Sexes	Total All Regional Councils	Total Labour Force	1836.7
1996Q1	Labour Force Status by Sex by Regional Council (Qrtly-Mar/Jun/Sep/Dec)	Male	Northland	Persons Employed in Labour Force	31.1
1996Q1	Labour Force Status by Sex by Regional Council (Qrtly-Mar/Jun/Sep/Dec)	Male	Northland	Persons Unemployed in Labour Force	4.8
1996Q1	Labour Force Status by Sex by Regional Council (Qrtly-Mar/Jun/Sep/Dec)	Male	Northland	Not in Labour Force	13.9
1996Q1	Labour Force Status by Sex by Regional Council (Qrtly-Mar/Jun/Sep/Dec)	Male	Northland	Working Age Population	49.9
1996Q1	Labour Force Status by Sex by Regional Council (Qrtly-Mar/Jun/Sep/Dec)	Male	Northland	Labour Force Participation Rate	72.1
1996Q1	Labour Force Status by Sex by Regional Council (Qrtly-Mar/Jun/Sep/Dec)	Male	Northland	Unemployment Rate	13.5
1996Q1	Labour Force Status by Sex by Regional Council (Qrtly-Mar/Jun/Sep/Dec)	Male	Northland	Employment Rate	62.4
1996Q1	Labour Force Status by Sex by Regional Council (Qrtly-Mar/Jun/Sep/Dec)	Male	Northland	Underutilisation rate	..
1996Q1	Labour Force Status by Sex by Regional Council (Qrtly-Mar/Jun/Sep/Dec)	Male	Northland	Total Labour Force	36
1996Q1	Labour Force Status by Sex by Regional Council (Qrtly-Mar/Jun/Sep/Dec)	Male	Auckland	Persons Employed in Labour Force	291.2
1996Q1	Labour Force Status by Sex by Regional Council (Qrtly-Mar/Jun/Sep/Dec)	Male	Auckland	Persons Unemployed in Labour Force	16.3
1996Q1	Labour Force Status by Sex by Regional Council (Qrtly-Mar/Jun/Sep/Dec)	Male	Auckland	Not in Labour Force	95.6
1996Q1	Labour Force Status by Sex by Regional Council (Qrtly-Mar/Jun/Sep/Dec)	Male	Auckland	Working Age Population	403.2
1996Q1	Labour Force Status by Sex by Regional Council (Qrtly-Mar/Jun/Sep/Dec)	Male	Auckland	Labour Force Participation Rate	76.3
1996Q1	Labour Force Status by Sex by Regional Council (Qrtly-Mar/Jun/Sep/Dec)	Male	Auckland	Unemployment Rate	5.3
1996Q1	Labour Force Status by Sex by Regional Council (Qrtly-Mar/Jun/Sep/Dec)	Male	Auckland	Employment Rate	72.2
1996Q1	Labour Force Status by Sex by Regional Council (Qrtly-Mar/Jun/Sep/Dec)	Male	Auckland	Underutilisation rate	..
1996Q1	Labour Force Status by Sex by Regional Council (Qrtly-Mar/Jun/Sep/Dec)	Male	Auckland	Total Labour Force	307.6
1996Q1	Labour Force Status by Sex by Regional Council (Qrtly-Mar/Jun/Sep/Dec)	Male	Waikato	Persons Employed in Labour Force	86.8
1996Q1	Labour Force Status by Sex by Regional Council (Qrtly-Mar/Jun/Sep/Dec)	Male	Waikato	Persons Unemployed in Labour Force	7.7
1996Q1	Labour Force Status by Sex by Regional Council (Qrtly-Mar/Jun/Sep/Dec)	Male	Waikato	Not in Labour Force	34.6
1996Q1	Labour Force Status by Sex by Regional Council (Qrtly-Mar/Jun/Sep/Dec)	Male	Waikato	Working Age Population	129.2
1996Q1	Labour Force Status by Sex by Regional Council (Qrtly-Mar/Jun/Sep/Dec)	Male	Waikato	Labour Force Participation Rate	73.2
1996Q1	Labour Force Status by Sex by Regional Council (Qrtly-Mar/Jun/Sep/Dec)	Male	Waikato	Unemployment Rate	8.2
1996Q1	Labour Force Status by Sex by Regional Council (Qrtly-Mar/Jun/Sep/Dec)	Male	Waikato	Employment Rate	67.2
1996Q1	Labour Force Status by Sex by Regional Council (Qrtly-Mar/Jun/Sep/Dec)	Male	Waikato	Underutilisation rate	..
1996Q1	Labour Force Status by Sex by Regional Council (Qrtly-Mar/Jun/Sep/Dec)	Male	Waikato	Total Labour Force	94.5
1996Q1	Labour Force Status by Sex by Regional Council (Qrtly-Mar/Jun/Sep/Dec)	Male	Bay of Plenty	Persons Employed in Labour Force	51.4
1996Q1	Labour Force Status by Sex by Regional Council (Qrtly-Mar/Jun/Sep/Dec)	Male	Bay of Plenty	Persons Unemployed in Labour Force	4.7
1996Q1	Labour Force Status by Sex by Regional Council (Qrtly-Mar/Jun/Sep/Dec)	Male	Bay of Plenty	Not in Labour Force	25.5
1996Q1	Labour Force Status by Sex by Regional Council (Qrtly-Mar/Jun/Sep/Dec)	Male	Bay of Plenty	Working Age Population	81.6
1996Q1	Labour Force Status by Sex by Regional Council (Qrtly-Mar/Jun/Sep/Dec)	Male	Bay of Plenty	Labour Force Participation Rate	68.8
1996Q1	Labour Force Status by Sex by Regional Council (Qrtly-Mar/Jun/Sep/Dec)	Male	Bay of Plenty	Unemployment Rate	8.4
1996Q1	Labour Force Status by Sex by Regional Council (Qrtly-Mar/Jun/Sep/Dec)	Male	Bay of Plenty	Employment Rate	63
1996Q1	Labour Force Status by Sex by Regional Council (Qrtly-Mar/Jun/Sep/Dec)	Male	Bay of Plenty	Underutilisation rate	..
1996Q1	Labour Force Status by Sex by Regional Council (Qrtly-Mar/Jun/Sep/Dec)	Male	Bay of Plenty	Total Labour Force	56.1
1996Q1	Labour Force Status by Sex by Regional Council (Qrtly-Mar/Jun/Sep/Dec)	Male	Gisborne / Hawke's Bay	Persons Employed in Labour Force	46.2
1996Q1	Labour Force Status by Sex by Regional Council (Qrtly-Mar/Jun/Sep/Dec)	Male	Gisborne / Hawke's Bay	Persons Unemployed in Labour Force	3.2
1996Q1	Labour Force Status by Sex by Regional Council (Qrtly-Mar/Jun/Sep/Dec)	Male	Gisborne / Hawke's Bay	Not in Labour Force	19.1
1996Q1	Labour Force Status by Sex by Regional Council (Qrtly-Mar/Jun/Sep/Dec)	Male	Gisborne / Hawke's Bay	Working Age Population	68.5
1996Q1	Labour Force Status by Sex by Regional Council (Qrtly-Mar/Jun/Sep/Dec)	Male	Gisborne / Hawke's Bay	Labour Force Participation Rate	72.1
1996Q1	Labour Force Status by Sex by Regional Council (Qrtly-Mar/Jun/Sep/Dec)	Male	Gisborne / Hawke's Bay	Unemployment Rate	6.5
1996Q1	Labour Force Status by Sex by Regional Council (Qrtly-Mar/Jun/Sep/Dec)	Male	Gisborne / Hawke's Bay	Employment Rate	67.5
1996Q1	Labour Force Status by Sex by Regional Council (Qrtly-Mar/Jun/Sep/Dec)	Male	Gisborne / Hawke's Bay	Underutilisation rate	..
1996Q1	Labour Force Status by Sex by Regional Council (Qrtly-Mar/Jun/Sep/Dec)	Male	Gisborne / Hawke's Bay	Total Labour Force	49.4
1996Q1	Labour Force Status by Sex by Regional Council (Qrtly-Mar/Jun/Sep/Dec)	Male	Taranaki	Persons Employed in Labour Force	27.2
1996Q1	Labour Force Status by Sex by Regional Council (Qrtly-Mar/Jun/Sep/Dec)	Male	Taranaki	Persons Unemployed in Labour Force	2
1996Q1	Labour Force Status by Sex by Regional Council (Qrtly-Mar/Jun/Sep/Dec)	Male	Taranaki	Not in Labour Force	10.3
1996Q1	Labour Force Status by Sex by Regional Council (Qrtly-Mar/Jun/Sep/Dec)	Male	Taranaki	Working Age Population	39.5
1996Q1	Labour Force Status by Sex by Regional Council (Qrtly-Mar/Jun/Sep/Dec)	Male	Taranaki	Labour Force Participation Rate	73.8
1996Q1	Labour Force Status by Sex by Regional Council (Qrtly-Mar/Jun/Sep/Dec)	Male	Taranaki	Unemployment Rate	6.7
1996Q1	Labour Force Status by Sex by Regional Council (Qrtly-Mar/Jun/Sep/Dec)	Male	Taranaki	Employment Rate	68.8
1996Q1	Labour Force Status by Sex by Regional Council (Qrtly-Mar/Jun/Sep/Dec)	Male	Taranaki	Underutilisation rate	..
1996Q1	Labour Force Status by Sex by Regional Council (Qrtly-Mar/Jun/Sep/Dec)	Male	Taranaki	Total Labour Force	29.1
1996Q1	Labour Force Status by Sex by Regional Council (Qrtly-Mar/Jun/Sep/Dec)	Male	Taranaki / Manawatu - Whanganui	Persons Employed in Labour Force	..
1996Q1	Labour Force Status by Sex by Regional Council (Qrtly-Mar/Jun/Sep/Dec)	Male	Taranaki / Manawatu - Whanganui	Persons Unemployed in Labour Force	..
1996Q1	Labour Force Status by Sex by Regional Council (Qrtly-Mar/Jun/Sep/Dec)	Male	Taranaki / Manawatu - Whanganui	Not in Labour Force	..
1996Q1	Labour Force Status by Sex by Regional Council (Qrtly-Mar/Jun/Sep/Dec)	Male	Taranaki / Manawatu - Whanganui	Working Age Population	..
1996Q1	Labour Force Status by Sex by Regional Council (Qrtly-Mar/Jun/Sep/Dec)	Male	Taranaki / Manawatu - Whanganui	Labour Force Participation Rate	..
1996Q1	Labour Force Status by Sex by Regional Council (Qrtly-Mar/Jun/Sep/Dec)	Male	Taranaki / Manawatu - Whanganui	Unemployment Rate	..
1996Q1	Labour Force Status by Sex by Regional Council (Qrtly-Mar/Jun/Sep/Dec)	Male	Taranaki / Manawatu - Whanganui	Employment Rate	..
1996Q1	Labour Force Status by Sex by Regional Council (Qrtly-Mar/Jun/Sep/Dec)	Male	Taranaki / Manawatu - Whanganui	Underutilisation rate	..
1996Q1	Labour Force Status by Sex by Regional Council (Qrtly-Mar/Jun/Sep/Dec)	Male	Taranaki / Manawatu - Whanganui	Total Labour Force	..
1996Q1	Labour Force Status by Sex by Regional Council (Qrtly-Mar/Jun/Sep/Dec)	Male	Manawatu - Whanganui	Persons Employed in Labour Force	56.5
1996Q1	Labour Force Status by Sex by Regional Council (Qrtly-Mar/Jun/Sep/Dec)	Male	Manawatu - Whanganui	Persons Unemployed in Labour Force	4.5
1996Q1	Labour Force Status by Sex by Regional Council (Qrtly-Mar/Jun/Sep/Dec)	Male	Manawatu - Whanganui	Not in Labour Force	23
1996Q1	Labour Force Status by Sex by Regional Council (Qrtly-Mar/Jun/Sep/Dec)	Male	Manawatu - Whanganui	Working Age Population	84.1
1996Q1	Labour Force Status by Sex by Regional Council (Qrtly-Mar/Jun/Sep/Dec)	Male	Manawatu - Whanganui	Labour Force Participation Rate	72.6
1996Q1	Labour Force Status by Sex by Regional Council (Qrtly-Mar/Jun/Sep/Dec)	Male	Manawatu - Whanganui	Unemployment Rate	7.4
1996Q1	Labour Force Status by Sex by Regional Council (Qrtly-Mar/Jun/Sep/Dec)	Male	Manawatu - Whanganui	Employment Rate	67.2
1996Q1	Labour Force Status by Sex by Regional Council (Qrtly-Mar/Jun/Sep/Dec)	Male	Manawatu - Whanganui	Underutilisation rate	..
1996Q1	Labour Force Status by Sex by Regional Council (Qrtly-Mar/Jun/Sep/Dec)	Male	Manawatu - Whanganui	Total Labour Force	61.1
1996Q1	Labour Force Status by Sex by Regional Council (Qrtly-Mar/Jun/Sep/Dec)	Male	Wellington	Persons Employed in Labour Force	117.5
1996Q1	Labour Force Status by Sex by Regional Council (Qrtly-Mar/Jun/Sep/Dec)	Male	Wellington	Persons Unemployed in Labour Force	9.2
1996Q1	Labour Force Status by Sex by Regional Council (Qrtly-Mar/Jun/Sep/Dec)	Male	Wellington	Not in Labour Force	35.2
1996Q1	Labour Force Status by Sex by Regional Council (Qrtly-Mar/Jun/Sep/Dec)	Male	Wellington	Working Age Population	161.9
1996Q1	Labour Force Status by Sex by Regional Council (Qrtly-Mar/Jun/Sep/Dec)	Male	Wellington	Labour Force Participation Rate	78.2
1996Q1	Labour Force Status by Sex by Regional Council (Qrtly-Mar/Jun/Sep/Dec)	Male	Wellington	Unemployment Rate	7.2
1996Q1	Labour Force Status by Sex by Regional Council (Qrtly-Mar/Jun/Sep/Dec)	Male	Wellington	Employment Rate	72.6
1996Q1	Labour Force Status by Sex by Regional Council (Qrtly-Mar/Jun/Sep/Dec)	Male	Wellington	Underutilisation rate	..
1996Q1	Labour Force Status by Sex by Regional Council (Qrtly-Mar/Jun/Sep/Dec)	Male	Wellington	Total Labour Force	126.7
1996Q1	Labour Force Status by Sex by Regional Council (Qrtly-Mar/Jun/Sep/Dec)	Male	Tasman / Nelson / Marlborough / West Coast	Persons Employed in Labour Force	41
1996Q1	Labour Force Status by Sex by Regional Council (Qrtly-Mar/Jun/Sep/Dec)	Male	Tasman / Nelson / Marlborough / West Coast	Persons Unemployed in Labour Force	2.4
1996Q1	Labour Force Status by Sex by Regional Council (Qrtly-Mar/Jun/Sep/Dec)	Male	Tasman / Nelson / Marlborough / West Coast	Not in Labour Force	14.2
1996Q1	Labour Force Status by Sex by Regional Council (Qrtly-Mar/Jun/Sep/Dec)	Male	Tasman / Nelson / Marlborough / West Coast	Working Age Population	57.5
1996Q1	Labour Force Status by Sex by Regional Council (Qrtly-Mar/Jun/Sep/Dec)	Male	Tasman / Nelson / Marlborough / West Coast	Labour Force Participation Rate	75.4
1996Q1	Labour Force Status by Sex by Regional Council (Qrtly-Mar/Jun/Sep/Dec)	Male	Tasman / Nelson / Marlborough / West Coast	Unemployment Rate	5.5
1996Q1	Labour Force Status by Sex by Regional Council (Qrtly-Mar/Jun/Sep/Dec)	Male	Tasman / Nelson / Marlborough / West Coast	Employment Rate	71.3
1996Q1	Labour Force Status by Sex by Regional Council (Qrtly-Mar/Jun/Sep/Dec)	Male	Tasman / Nelson / Marlborough / West Coast	Underutilisation rate	..
1996Q1	Labour Force Status by Sex by Regional Council (Qrtly-Mar/Jun/Sep/Dec)	Male	Tasman / Nelson / Marlborough / West Coast	Total Labour Force	43.4
1996Q1	Labour Force Status by Sex by Regional Council (Qrtly-Mar/Jun/Sep/Dec)	Male	Canterbury	Persons Employed in Labour Force	128.9
1996Q1	Labour Force Status by Sex by Regional Council (Qrtly-Mar/Jun/Sep/Dec)	Male	Canterbury	Persons Unemployed in Labour Force	9.3
1996Q1	Labour Force Status by Sex by Regional Council (Qrtly-Mar/Jun/Sep/Dec)	Male	Canterbury	Not in Labour Force	45.3
1996Q1	Labour Force Status by Sex by Regional Council (Qrtly-Mar/Jun/Sep/Dec)	Male	Canterbury	Working Age Population	183.4
1996Q1	Labour Force Status by Sex by Regional Council (Qrtly-Mar/Jun/Sep/Dec)	Male	Canterbury	Labour Force Participation Rate	75.3
1996Q1	Labour Force Status by Sex by Regional Council (Qrtly-Mar/Jun/Sep/Dec)	Male	Canterbury	Unemployment Rate	6.7
1996Q1	Labour Force Status by Sex by Regional Council (Qrtly-Mar/Jun/Sep/Dec)	Male	Canterbury	Employment Rate	70.3
1996Q1	Labour Force Status by Sex by Regional Council (Qrtly-Mar/Jun/Sep/Dec)	Male	Canterbury	Underutilisation rate	..
1996Q1	Labour Force Status by Sex by Regional Council (Qrtly-Mar/Jun/Sep/Dec)	Male	Canterbury	Total Labour Force	138.2
1996Q1	Labour Force Status by Sex by Regional Council (Qrtly-Mar/Jun/Sep/Dec)	Male	Otago / Southland	Persons Employed in Labour Force	..
1996Q1	Labour Force Status by Sex by Regional Council (Qrtly-Mar/Jun/Sep/Dec)	Male	Otago / Southland	Persons Unemployed in Labour Force	..
1996Q1	Labour Force Status by Sex by Regional Council (Qrtly-Mar/Jun/Sep/Dec)	Male	Otago / Southland	Not in Labour Force	..
1996Q1	Labour Force Status by Sex by Regional Council (Qrtly-Mar/Jun/Sep/Dec)	Male	Otago / Southland	Working Age Population	..
1996Q1	Labour Force Status by Sex by Regional Council (Qrtly-Mar/Jun/Sep/Dec)	Male	Otago / Southland	Labour Force Participation Rate	..
1996Q1	Labour Force Status by Sex by Regional Council (Qrtly-Mar/Jun/Sep/Dec)	Male	Otago / Southland	Unemployment Rate	..
1996Q1	Labour Force Status by Sex by Regional Council (Qrtly-Mar/Jun/Sep/Dec)	Male	Otago / Southland	Employment Rate	..
1996Q1	Labour Force Status by Sex by Regional Council (Qrtly-Mar/Jun/Sep/Dec)	Male	Otago / Southland	Underutilisation rate	..
1996Q1	Labour Force Status by Sex by Regional Council (Qrtly-Mar/Jun/Sep/Dec)	Male	Otago / Southland	Total Labour Force	..
1996Q1	Labour Force Status by Sex by Regional Council (Qrtly-Mar/Jun/Sep/Dec)	Male	Otago	Persons Employed in Labour Force	50.9
1996Q1	Labour Force Status by Sex by Regional Council (Qrtly-Mar/Jun/Sep/Dec)	Male	Otago	Persons Unemployed in Labour Force	2.8
1996Q1	Labour Force Status by Sex by Regional Council (Qrtly-Mar/Jun/Sep/Dec)	Male	Otago	Not in Labour Force	21.2
1996Q1	Labour Force Status by Sex by Regional Council (Qrtly-Mar/Jun/Sep/Dec)	Male	Otago	Working Age Population	74.8
1996Q1	Labour Force Status by Sex by Regional Council (Qrtly-Mar/Jun/Sep/Dec)	Male	Otago	Labour Force Participation Rate	71.7
1996Q1	Labour Force Status by Sex by Regional Council (Qrtly-Mar/Jun/Sep/Dec)	Male	Otago	Unemployment Rate	5.1
1996Q1	Labour Force Status by Sex by Regional Council (Qrtly-Mar/Jun/Sep/Dec)	Male	Otago	Employment Rate	68
1996Q1	Labour Force Status by Sex by Regional Council (Qrtly-Mar/Jun/Sep/Dec)	Male	Otago	Underutilisation rate	..
1996Q1	Labour Force Status by Sex by Regional Council (Qrtly-Mar/Jun/Sep/Dec)	Male	Otago	Total Labour Force	53.6
1996Q1	Labour Force Status by Sex by Regional Council (Qrtly-Mar/Jun/Sep/Dec)	Male	Southland	Persons Employed in Labour Force	28.9
1996Q1	Labour Force Status by Sex by Regional Council (Qrtly-Mar/Jun/Sep/Dec)	Male	Southland	Persons Unemployed in Labour Force	..
1996Q1	Labour Force Status by Sex by Regional Council (Qrtly-Mar/Jun/Sep/Dec)	Male	Southland	Not in Labour Force	7.1
1996Q1	Labour Force Status by Sex by Regional Council (Qrtly-Mar/Jun/Sep/Dec)	Male	Southland	Working Age Population	36.9
1996Q1	Labour Force Status by Sex by Regional Council (Qrtly-Mar/Jun/Sep/Dec)	Male	Southland	Labour Force Participation Rate	80.8
1996Q1	Labour Force Status by Sex by Regional Council (Qrtly-Mar/Jun/Sep/Dec)	Male	Southland	Unemployment Rate	2.9
1996Q1	Labour Force Status by Sex by Regional Council (Qrtly-Mar/Jun/Sep/Dec)	Male	Southland	Employment Rate	78.4
1996Q1	Labour Force Status by Sex by Regional Council (Qrtly-Mar/Jun/Sep/Dec)	Male	Southland	Underutilisation rate	..
1996Q1	Labour Force Status by Sex by Regional Council (Qrtly-Mar/Jun/Sep/Dec)	Male	Southland	Total Labour Force	29.8
1996Q1	Labour Force Status by Sex by Regional Council (Qrtly-Mar/Jun/Sep/Dec)	Male	North Island	Persons Employed in Labour Force	708
1996Q1	Labour Force Status by Sex by Regional Council (Qrtly-Mar/Jun/Sep/Dec)	Male	North Island	Persons Unemployed in Labour Force	52.5
1996Q1	Labour Force Status by Sex by Regional Council (Qrtly-Mar/Jun/Sep/Dec)	Male	North Island	Not in Labour Force	257.4
1996Q1	Labour Force Status by Sex by Regional Council (Qrtly-Mar/Jun/Sep/Dec)	Male	North Island	Working Age Population	1017.8
1996Q1	Labour Force Status by Sex by Regional Council (Qrtly-Mar/Jun/Sep/Dec)	Male	North Island	Labour Force Participation Rate	74.7
1996Q1	Labour Force Status by Sex by Regional Council (Qrtly-Mar/Jun/Sep/Dec)	Male	North Island	Unemployment Rate	6.9
1996Q1	Labour Force Status by Sex by Regional Council (Qrtly-Mar/Jun/Sep/Dec)	Male	North Island	Employment Rate	69.6
1996Q1	Labour Force Status by Sex by Regional Council (Qrtly-Mar/Jun/Sep/Dec)	Male	North Island	Underutilisation rate	..
1996Q1	Labour Force Status by Sex by Regional Council (Qrtly-Mar/Jun/Sep/Dec)	Male	North Island	Total Labour Force	760.5
1996Q1	Labour Force Status by Sex by Regional Council (Qrtly-Mar/Jun/Sep/Dec)	Male	South Island	Persons Employed in Labour Force	249.7
1996Q1	Labour Force Status by Sex by Regional Council (Qrtly-Mar/Jun/Sep/Dec)	Male	South Island	Persons Unemployed in Labour Force	15.3
1996Q1	Labour Force Status by Sex by Regional Council (Qrtly-Mar/Jun/Sep/Dec)	Male	South Island	Not in Labour Force	87.7
1996Q1	Labour Force Status by Sex by Regional Council (Qrtly-Mar/Jun/Sep/Dec)	Male	South Island	Working Age Population	352.7
1996Q1	Labour Force Status by Sex by Regional Council (Qrtly-Mar/Jun/Sep/Dec)	Male	South Island	Labour Force Participation Rate	75.1
1996Q1	Labour Force Status by Sex by Regional Council (Qrtly-Mar/Jun/Sep/Dec)	Male	South Island	Unemployment Rate	5.8
1996Q1	Labour Force Status by Sex by Regional Council (Qrtly-Mar/Jun/Sep/Dec)	Male	South Island	Employment Rate	70.8
1996Q1	Labour Force Status by Sex by Regional Council (Qrtly-Mar/Jun/Sep/Dec)	Male	South Island	Underutilisation rate	..
1996Q1	Labour Force Status by Sex by Regional Council (Qrtly-Mar/Jun/Sep/Dec)	Male	South Island	Total Labour Force	265
1996Q1	Labour Force Status by Sex by Regional Council (Qrtly-Mar/Jun/Sep/Dec)	Male	Total All Regional Councils	Persons Employed in Labour Force	957.7
1996Q1	Labour Force Status by Sex by Regional Council (Qrtly-Mar/Jun/Sep/Dec)	Male	Total All Regional Councils	Persons Unemployed in Labour Force	67.8
1996Q1	Labour Force Status by Sex by Regional Council (Qrtly-Mar/Jun/Sep/Dec)	Male	Total All Regional Councils	Not in Labour Force	345.1
1996Q1	Labour Force Status by Sex by Regional Council (Qrtly-Mar/Jun/Sep/Dec)	Male	Total All Regional Councils	Working Age Population	1370.5
1996Q1	Labour Force Status by Sex by Regional Council (Qrtly-Mar/Jun/Sep/Dec)	Male	Total All Regional Councils	Labour Force Participation Rate	74.8
1996Q1	Labour Force Status by Sex by Regional Council (Qrtly-Mar/Jun/Sep/Dec)	Male	Total All Regional Councils	Unemployment Rate	6.6
1996Q1	Labour Force Status by Sex by Regional Council (Qrtly-Mar/Jun/Sep/Dec)	Male	Total All Regional Councils	Employment Rate	69.9
1996Q1	Labour Force Status by Sex by Regional Council (Qrtly-Mar/Jun/Sep/Dec)	Male	Total All Regional Councils	Underutilisation rate	..
1996Q1	Labour Force Status by Sex by Regional Council (Qrtly-Mar/Jun/Sep/Dec)	Male	Total All Regional Councils	Total Labour Force	1025.5
1996Q1	Labour Force Status by Sex by Regional Council (Qrtly-Mar/Jun/Sep/Dec)	Female	Northland	Persons Employed in Labour Force	22.6
1996Q1	Labour Force Status by Sex by Regional Council (Qrtly-Mar/Jun/Sep/Dec)	Female	Northland	Persons Unemployed in Labour Force	2.4
1996Q1	Labour Force Status by Sex by Regional Council (Qrtly-Mar/Jun/Sep/Dec)	Female	Northland	Not in Labour Force	27.4
1996Q1	Labour Force Status by Sex by Regional Council (Qrtly-Mar/Jun/Sep/Dec)	Female	Northland	Working Age Population	52.4
1996Q1	Labour Force Status by Sex by Regional Council (Qrtly-Mar/Jun/Sep/Dec)	Female	Northland	Labour Force Participation Rate	47.8
1996Q1	Labour Force Status by Sex by Regional Council (Qrtly-Mar/Jun/Sep/Dec)	Female	Northland	Unemployment Rate	9.7
1996Q1	Labour Force Status by Sex by Regional Council (Qrtly-Mar/Jun/Sep/Dec)	Female	Northland	Employment Rate	43.1
1996Q1	Labour Force Status by Sex by Regional Council (Qrtly-Mar/Jun/Sep/Dec)	Female	Northland	Underutilisation rate	..
1996Q1	Labour Force Status by Sex by Regional Council (Qrtly-Mar/Jun/Sep/Dec)	Female	Northland	Total Labour Force	25
1996Q1	Labour Force Status by Sex by Regional Council (Qrtly-Mar/Jun/Sep/Dec)	Female	Auckland	Persons Employed in Labour Force	247
1996Q1	Labour Force Status by Sex by Regional Council (Qrtly-Mar/Jun/Sep/Dec)	Female	Auckland	Persons Unemployed in Labour Force	12.8
1996Q1	Labour Force Status by Sex by Regional Council (Qrtly-Mar/Jun/Sep/Dec)	Female	Auckland	Not in Labour Force	178.8
1996Q1	Labour Force Status by Sex by Regional Council (Qrtly-Mar/Jun/Sep/Dec)	Female	Auckland	Working Age Population	438.6
1996Q1	Labour Force Status by Sex by Regional Council (Qrtly-Mar/Jun/Sep/Dec)	Female	Auckland	Labour Force Participation Rate	59.2
1996Q1	Labour Force Status by Sex by Regional Council (Qrtly-Mar/Jun/Sep/Dec)	Female	Auckland	Unemployment Rate	4.9
1996Q1	Labour Force Status by Sex by Regional Council (Qrtly-Mar/Jun/Sep/Dec)	Female	Auckland	Employment Rate	56.3
1996Q1	Labour Force Status by Sex by Regional Council (Qrtly-Mar/Jun/Sep/Dec)	Female	Auckland	Underutilisation rate	..
1996Q1	Labour Force Status by Sex by Regional Council (Qrtly-Mar/Jun/Sep/Dec)	Female	Auckland	Total Labour Force	259.8
1996Q1	Labour Force Status by Sex by Regional Council (Qrtly-Mar/Jun/Sep/Dec)	Female	Waikato	Persons Employed in Labour Force	70.7
1996Q1	Labour Force Status by Sex by Regional Council (Qrtly-Mar/Jun/Sep/Dec)	Female	Waikato	Persons Unemployed in Labour Force	6.3
1996Q1	Labour Force Status by Sex by Regional Council (Qrtly-Mar/Jun/Sep/Dec)	Female	Waikato	Not in Labour Force	59
1996Q1	Labour Force Status by Sex by Regional Council (Qrtly-Mar/Jun/Sep/Dec)	Female	Waikato	Working Age Population	135.9
1996Q1	Labour Force Status by Sex by Regional Council (Qrtly-Mar/Jun/Sep/Dec)	Female	Waikato	Labour Force Participation Rate	56.6
1996Q1	Labour Force Status by Sex by Regional Council (Qrtly-Mar/Jun/Sep/Dec)	Female	Waikato	Unemployment Rate	8.1
1996Q1	Labour Force Status by Sex by Regional Council (Qrtly-Mar/Jun/Sep/Dec)	Female	Waikato	Employment Rate	52
1996Q1	Labour Force Status by Sex by Regional Council (Qrtly-Mar/Jun/Sep/Dec)	Female	Waikato	Underutilisation rate	..
1996Q1	Labour Force Status by Sex by Regional Council (Qrtly-Mar/Jun/Sep/Dec)	Female	Waikato	Total Labour Force	76.9
1996Q1	Labour Force Status by Sex by Regional Council (Qrtly-Mar/Jun/Sep/Dec)	Female	Bay of Plenty	Persons Employed in Labour Force	42.1
1996Q1	Labour Force Status by Sex by Regional Council (Qrtly-Mar/Jun/Sep/Dec)	Female	Bay of Plenty	Persons Unemployed in Labour Force	4.9
1996Q1	Labour Force Status by Sex by Regional Council (Qrtly-Mar/Jun/Sep/Dec)	Female	Bay of Plenty	Not in Labour Force	41.4
1996Q1	Labour Force Status by Sex by Regional Council (Qrtly-Mar/Jun/Sep/Dec)	Female	Bay of Plenty	Working Age Population	88.4
1996Q1	Labour Force Status by Sex by Regional Council (Qrtly-Mar/Jun/Sep/Dec)	Female	Bay of Plenty	Labour Force Participation Rate	53.2
1996Q1	Labour Force Status by Sex by Regional Council (Qrtly-Mar/Jun/Sep/Dec)	Female	Bay of Plenty	Unemployment Rate	10.4
1996Q1	Labour Force Status by Sex by Regional Council (Qrtly-Mar/Jun/Sep/Dec)	Female	Bay of Plenty	Employment Rate	47.7
1996Q1	Labour Force Status by Sex by Regional Council (Qrtly-Mar/Jun/Sep/Dec)	Female	Bay of Plenty	Underutilisation rate	..
1996Q1	Labour Force Status by Sex by Regional Council (Qrtly-Mar/Jun/Sep/Dec)	Female	Bay of Plenty	Total Labour Force	47
1996Q1	Labour Force Status by Sex by Regional Council (Qrtly-Mar/Jun/Sep/Dec)	Female	Gisborne / Hawke's Bay	Persons Employed in Labour Force	36.7
1996Q1	Labour Force Status by Sex by Regional Council (Qrtly-Mar/Jun/Sep/Dec)	Female	Gisborne / Hawke's Bay	Persons Unemployed in Labour Force	3
1996Q1	Labour Force Status by Sex by Regional Council (Qrtly-Mar/Jun/Sep/Dec)	Female	Gisborne / Hawke's Bay	Not in Labour Force	33.8
1996Q1	Labour Force Status by Sex by Regional Council (Qrtly-Mar/Jun/Sep/Dec)	Female	Gisborne / Hawke's Bay	Working Age Population	73.5
1996Q1	Labour Force Status by Sex by Regional Council (Qrtly-Mar/Jun/Sep/Dec)	Female	Gisborne / Hawke's Bay	Labour Force Participation Rate	54
1996Q1	Labour Force Status by Sex by Regional Council (Qrtly-Mar/Jun/Sep/Dec)	Female	Gisborne / Hawke's Bay	Unemployment Rate	7.5
1996Q1	Labour Force Status by Sex by Regional Council (Qrtly-Mar/Jun/Sep/Dec)	Female	Gisborne / Hawke's Bay	Employment Rate	49.9
1996Q1	Labour Force Status by Sex by Regional Council (Qrtly-Mar/Jun/Sep/Dec)	Female	Gisborne / Hawke's Bay	Underutilisation rate	..
1996Q1	Labour Force Status by Sex by Regional Council (Qrtly-Mar/Jun/Sep/Dec)	Female	Gisborne / Hawke's Bay	Total Labour Force	39.7
1996Q1	Labour Force Status by Sex by Regional Council (Qrtly-Mar/Jun/Sep/Dec)	Female	Taranaki	Persons Employed in Labour Force	19
1996Q1	Labour Force Status by Sex by Regional Council (Qrtly-Mar/Jun/Sep/Dec)	Female	Taranaki	Persons Unemployed in Labour Force	1.8
1996Q1	Labour Force Status by Sex by Regional Council (Qrtly-Mar/Jun/Sep/Dec)	Female	Taranaki	Not in Labour Force	20.9
1996Q1	Labour Force Status by Sex by Regional Council (Qrtly-Mar/Jun/Sep/Dec)	Female	Taranaki	Working Age Population	41.7
1996Q1	Labour Force Status by Sex by Regional Council (Qrtly-Mar/Jun/Sep/Dec)	Female	Taranaki	Labour Force Participation Rate	49.9
1996Q1	Labour Force Status by Sex by Regional Council (Qrtly-Mar/Jun/Sep/Dec)	Female	Taranaki	Unemployment Rate	8.7
1996Q1	Labour Force Status by Sex by Regional Council (Qrtly-Mar/Jun/Sep/Dec)	Female	Taranaki	Employment Rate	45.6
1996Q1	Labour Force Status by Sex by Regional Council (Qrtly-Mar/Jun/Sep/Dec)	Female	Taranaki	Underutilisation rate	..
1996Q1	Labour Force Status by Sex by Regional Council (Qrtly-Mar/Jun/Sep/Dec)	Female	Taranaki	Total Labour Force	20.8
1996Q1	Labour Force Status by Sex by Regional Council (Qrtly-Mar/Jun/Sep/Dec)	Female	Taranaki / Manawatu - Whanganui	Persons Employed in Labour Force	..
1996Q1	Labour Force Status by Sex by Regional Council (Qrtly-Mar/Jun/Sep/Dec)	Female	Taranaki / Manawatu - Whanganui	Persons Unemployed in Labour Force	..
1996Q1	Labour Force Status by Sex by Regional Council (Qrtly-Mar/Jun/Sep/Dec)	Female	Taranaki / Manawatu - Whanganui	Not in Labour Force	..
1996Q1	Labour Force Status by Sex by Regional Council (Qrtly-Mar/Jun/Sep/Dec)	Female	Taranaki / Manawatu - Whanganui	Working Age Population	..
1996Q1	Labour Force Status by Sex by Regional Council (Qrtly-Mar/Jun/Sep/Dec)	Female	Taranaki / Manawatu - Whanganui	Labour Force Participation Rate	..
1996Q1	Labour Force Status by Sex by Regional Council (Qrtly-Mar/Jun/Sep/Dec)	Female	Taranaki / Manawatu - Whanganui	Unemployment Rate	..
1996Q1	Labour Force Status by Sex by Regional Council (Qrtly-Mar/Jun/Sep/Dec)	Female	Taranaki / Manawatu - Whanganui	Employment Rate	..
1996Q1	Labour Force Status by Sex by Regional Council (Qrtly-Mar/Jun/Sep/Dec)	Female	Taranaki / Manawatu - Whanganui	Underutilisation rate	..
1996Q1	Labour Force Status by Sex by Regional Council (Qrtly-Mar/Jun/Sep/Dec)	Female	Taranaki / Manawatu - Whanganui	Total Labour Force	..
1996Q1	Labour Force Status by Sex by Regional Council (Qrtly-Mar/Jun/Sep/Dec)	Female	Manawatu - Whanganui	Persons Employed in Labour Force	42.1
1996Q1	Labour Force Status by Sex by Regional Council (Qrtly-Mar/Jun/Sep/Dec)	Female	Manawatu - Whanganui	Persons Unemployed in Labour Force	3.4
1996Q1	Labour Force Status by Sex by Regional Council (Qrtly-Mar/Jun/Sep/Dec)	Female	Manawatu - Whanganui	Not in Labour Force	43.1
1996Q1	Labour Force Status by Sex by Regional Council (Qrtly-Mar/Jun/Sep/Dec)	Female	Manawatu - Whanganui	Working Age Population	88.5
1996Q1	Labour Force Status by Sex by Regional Council (Qrtly-Mar/Jun/Sep/Dec)	Female	Manawatu - Whanganui	Labour Force Participation Rate	51.4
1996Q1	Labour Force Status by Sex by Regional Council (Qrtly-Mar/Jun/Sep/Dec)	Female	Manawatu - Whanganui	Unemployment Rate	7.5
1996Q1	Labour Force Status by Sex by Regional Council (Qrtly-Mar/Jun/Sep/Dec)	Female	Manawatu - Whanganui	Employment Rate	47.5
1996Q1	Labour Force Status by Sex by Regional Council (Qrtly-Mar/Jun/Sep/Dec)	Female	Manawatu - Whanganui	Underutilisation rate	..
1996Q1	Labour Force Status by Sex by Regional Council (Qrtly-Mar/Jun/Sep/Dec)	Female	Manawatu - Whanganui	Total Labour Force	45.5
1996Q1	Labour Force Status by Sex by Regional Council (Qrtly-Mar/Jun/Sep/Dec)	Female	Wellington	Persons Employed in Labour Force	92.3
1996Q1	Labour Force Status by Sex by Regional Council (Qrtly-Mar/Jun/Sep/Dec)	Female	Wellington	Persons Unemployed in Labour Force	8.1
1996Q1	Labour Force Status by Sex by Regional Council (Qrtly-Mar/Jun/Sep/Dec)	Female	Wellington	Not in Labour Force	65.1
1996Q1	Labour Force Status by Sex by Regional Council (Qrtly-Mar/Jun/Sep/Dec)	Female	Wellington	Working Age Population	165.5
1996Q1	Labour Force Status by Sex by Regional Council (Qrtly-Mar/Jun/Sep/Dec)	Female	Wellington	Labour Force Participation Rate	60.7
1996Q1	Labour Force Status by Sex by Regional Council (Qrtly-Mar/Jun/Sep/Dec)	Female	Wellington	Unemployment Rate	8.1
1996Q1	Labour Force Status by Sex by Regional Council (Qrtly-Mar/Jun/Sep/Dec)	Female	Wellington	Employment Rate	55.8
1996Q1	Labour Force Status by Sex by Regional Council (Qrtly-Mar/Jun/Sep/Dec)	Female	Wellington	Underutilisation rate	..
1996Q1	Labour Force Status by Sex by Regional Council (Qrtly-Mar/Jun/Sep/Dec)	Female	Wellington	Total Labour Force	100.4
1996Q1	Labour Force Status by Sex by Regional Council (Qrtly-Mar/Jun/Sep/Dec)	Female	Tasman / Nelson / Marlborough / West Coast	Persons Employed in Labour Force	32.6
1996Q1	Labour Force Status by Sex by Regional Council (Qrtly-Mar/Jun/Sep/Dec)	Female	Tasman / Nelson / Marlborough / West Coast	Persons Unemployed in Labour Force	1.4
1996Q1	Labour Force Status by Sex by Regional Council (Qrtly-Mar/Jun/Sep/Dec)	Female	Tasman / Nelson / Marlborough / West Coast	Not in Labour Force	24.3
1996Q1	Labour Force Status by Sex by Regional Council (Qrtly-Mar/Jun/Sep/Dec)	Female	Tasman / Nelson / Marlborough / West Coast	Working Age Population	58.3
1996Q1	Labour Force Status by Sex by Regional Council (Qrtly-Mar/Jun/Sep/Dec)	Female	Tasman / Nelson / Marlborough / West Coast	Labour Force Participation Rate	58.3
1996Q1	Labour Force Status by Sex by Regional Council (Qrtly-Mar/Jun/Sep/Dec)	Female	Tasman / Nelson / Marlborough / West Coast	Unemployment Rate	4.2
1996Q1	Labour Force Status by Sex by Regional Council (Qrtly-Mar/Jun/Sep/Dec)	Female	Tasman / Nelson / Marlborough / West Coast	Employment Rate	55.9
1996Q1	Labour Force Status by Sex by Regional Council (Qrtly-Mar/Jun/Sep/Dec)	Female	Tasman / Nelson / Marlborough / West Coast	Underutilisation rate	..
1996Q1	Labour Force Status by Sex by Regional Council (Qrtly-Mar/Jun/Sep/Dec)	Female	Tasman / Nelson / Marlborough / West Coast	Total Labour Force	34
1996Q1	Labour Force Status by Sex by Regional Council (Qrtly-Mar/Jun/Sep/Dec)	Female	Canterbury	Persons Employed in Labour Force	101.2
1996Q1	Labour Force Status by Sex by Regional Council (Qrtly-Mar/Jun/Sep/Dec)	Female	Canterbury	Persons Unemployed in Labour Force	7.7
1996Q1	Labour Force Status by Sex by Regional Council (Qrtly-Mar/Jun/Sep/Dec)	Female	Canterbury	Not in Labour Force	81.5
1996Q1	Labour Force Status by Sex by Regional Council (Qrtly-Mar/Jun/Sep/Dec)	Female	Canterbury	Working Age Population	190.3
1996Q1	Labour Force Status by Sex by Regional Council (Qrtly-Mar/Jun/Sep/Dec)	Female	Canterbury	Labour Force Participation Rate	57.2
1996Q1	Labour Force Status by Sex by Regional Council (Qrtly-Mar/Jun/Sep/Dec)	Female	Canterbury	Unemployment Rate	7
1996Q1	Labour Force Status by Sex by Regional Council (Qrtly-Mar/Jun/Sep/Dec)	Female	Canterbury	Employment Rate	53.2
1996Q1	Labour Force Status by Sex by Regional Council (Qrtly-Mar/Jun/Sep/Dec)	Female	Canterbury	Underutilisation rate	..
1996Q1	Labour Force Status by Sex by Regional Council (Qrtly-Mar/Jun/Sep/Dec)	Female	Canterbury	Total Labour Force	108.9
1996Q1	Labour Force Status by Sex by Regional Council (Qrtly-Mar/Jun/Sep/Dec)	Female	Otago / Southland	Persons Employed in Labour Force	..
1996Q1	Labour Force Status by Sex by Regional Council (Qrtly-Mar/Jun/Sep/Dec)	Female	Otago / Southland	Persons Unemployed in Labour Force	..
1996Q1	Labour Force Status by Sex by Regional Council (Qrtly-Mar/Jun/Sep/Dec)	Female	Otago / Southland	Not in Labour Force	..
1996Q1	Labour Force Status by Sex by Regional Council (Qrtly-Mar/Jun/Sep/Dec)	Female	Otago / Southland	Working Age Population	..
1996Q1	Labour Force Status by Sex by Regional Council (Qrtly-Mar/Jun/Sep/Dec)	Female	Otago / Southland	Labour Force Participation Rate	..
1996Q1	Labour Force Status by Sex by Regional Council (Qrtly-Mar/Jun/Sep/Dec)	Female	Otago / Southland	Unemployment Rate	..
1996Q1	Labour Force Status by Sex by Regional Council (Qrtly-Mar/Jun/Sep/Dec)	Female	Otago / Southland	Employment Rate	..
1996Q1	Labour Force Status by Sex by Regional Council (Qrtly-Mar/Jun/Sep/Dec)	Female	Otago / Southland	Underutilisation rate	..
1996Q1	Labour Force Status by Sex by Regional Council (Qrtly-Mar/Jun/Sep/Dec)	Female	Otago / Southland	Total Labour Force	..
1996Q1	Labour Force Status by Sex by Regional Council (Qrtly-Mar/Jun/Sep/Dec)	Female	Otago	Persons Employed in Labour Force	38.8
1996Q1	Labour Force Status by Sex by Regional Council (Qrtly-Mar/Jun/Sep/Dec)	Female	Otago	Persons Unemployed in Labour Force	2.1
1996Q1	Labour Force Status by Sex by Regional Council (Qrtly-Mar/Jun/Sep/Dec)	Female	Otago	Not in Labour Force	33.3
1996Q1	Labour Force Status by Sex by Regional Council (Qrtly-Mar/Jun/Sep/Dec)	Female	Otago	Working Age Population	74.2
1996Q1	Labour Force Status by Sex by Regional Council (Qrtly-Mar/Jun/Sep/Dec)	Female	Otago	Labour Force Participation Rate	55.2
1996Q1	Labour Force Status by Sex by Regional Council (Qrtly-Mar/Jun/Sep/Dec)	Female	Otago	Unemployment Rate	5.1
1996Q1	Labour Force Status by Sex by Regional Council (Qrtly-Mar/Jun/Sep/Dec)	Female	Otago	Employment Rate	52.3
1996Q1	Labour Force Status by Sex by Regional Council (Qrtly-Mar/Jun/Sep/Dec)	Female	Otago	Underutilisation rate	..
1996Q1	Labour Force Status by Sex by Regional Council (Qrtly-Mar/Jun/Sep/Dec)	Female	Otago	Total Labour Force	40.9
1996Q1	Labour Force Status by Sex by Regional Council (Qrtly-Mar/Jun/Sep/Dec)	Female	Southland	Persons Employed in Labour Force	19.5
1996Q1	Labour Force Status by Sex by Regional Council (Qrtly-Mar/Jun/Sep/Dec)	Female	Southland	Persons Unemployed in Labour Force	1.4
1996Q1	Labour Force Status by Sex by Regional Council (Qrtly-Mar/Jun/Sep/Dec)	Female	Southland	Not in Labour Force	17.2
1996Q1	Labour Force Status by Sex by Regional Council (Qrtly-Mar/Jun/Sep/Dec)	Female	Southland	Working Age Population	38.1
1996Q1	Labour Force Status by Sex by Regional Council (Qrtly-Mar/Jun/Sep/Dec)	Female	Southland	Labour Force Participation Rate	54.8
1996Q1	Labour Force Status by Sex by Regional Council (Qrtly-Mar/Jun/Sep/Dec)	Female	Southland	Unemployment Rate	6.6
1996Q1	Labour Force Status by Sex by Regional Council (Qrtly-Mar/Jun/Sep/Dec)	Female	Southland	Employment Rate	51.2
1996Q1	Labour Force Status by Sex by Regional Council (Qrtly-Mar/Jun/Sep/Dec)	Female	Southland	Underutilisation rate	..
1996Q1	Labour Force Status by Sex by Regional Council (Qrtly-Mar/Jun/Sep/Dec)	Female	Southland	Total Labour Force	20.9
1996Q1	Labour Force Status by Sex by Regional Council (Qrtly-Mar/Jun/Sep/Dec)	Female	North Island	Persons Employed in Labour Force	572.5
1996Q1	Labour Force Status by Sex by Regional Council (Qrtly-Mar/Jun/Sep/Dec)	Female	North Island	Persons Unemployed in Labour Force	42.7
1996Q1	Labour Force Status by Sex by Regional Council (Qrtly-Mar/Jun/Sep/Dec)	Female	North Island	Not in Labour Force	469.3
1996Q1	Labour Force Status by Sex by Regional Council (Qrtly-Mar/Jun/Sep/Dec)	Female	North Island	Working Age Population	1084.4
1996Q1	Labour Force Status by Sex by Regional Council (Qrtly-Mar/Jun/Sep/Dec)	Female	North Island	Labour Force Participation Rate	56.7
1996Q1	Labour Force Status by Sex by Regional Council (Qrtly-Mar/Jun/Sep/Dec)	Female	North Island	Unemployment Rate	6.9
1996Q1	Labour Force Status by Sex by Regional Council (Qrtly-Mar/Jun/Sep/Dec)	Female	North Island	Employment Rate	52.8
1996Q1	Labour Force Status by Sex by Regional Council (Qrtly-Mar/Jun/Sep/Dec)	Female	North Island	Underutilisation rate	..
1996Q1	Labour Force Status by Sex by Regional Council (Qrtly-Mar/Jun/Sep/Dec)	Female	North Island	Total Labour Force	615.2
1996Q1	Labour Force Status by Sex by Regional Council (Qrtly-Mar/Jun/Sep/Dec)	Female	South Island	Persons Employed in Labour Force	192.2
1996Q1	Labour Force Status by Sex by Regional Council (Qrtly-Mar/Jun/Sep/Dec)	Female	South Island	Persons Unemployed in Labour Force	12.6
1996Q1	Labour Force Status by Sex by Regional Council (Qrtly-Mar/Jun/Sep/Dec)	Female	South Island	Not in Labour Force	156.3
1996Q1	Labour Force Status by Sex by Regional Council (Qrtly-Mar/Jun/Sep/Dec)	Female	South Island	Working Age Population	361
1996Q1	Labour Force Status by Sex by Regional Council (Qrtly-Mar/Jun/Sep/Dec)	Female	South Island	Labour Force Participation Rate	56.7
1996Q1	Labour Force Status by Sex by Regional Council (Qrtly-Mar/Jun/Sep/Dec)	Female	South Island	Unemployment Rate	6.1
1996Q1	Labour Force Status by Sex by Regional Council (Qrtly-Mar/Jun/Sep/Dec)	Female	South Island	Employment Rate	53.2
1996Q1	Labour Force Status by Sex by Regional Council (Qrtly-Mar/Jun/Sep/Dec)	Female	South Island	Underutilisation rate	..
1996Q1	Labour Force Status by Sex by Regional Council (Qrtly-Mar/Jun/Sep/Dec)	Female	South Island	Total Labour Force	204.7
1996Q1	Labour Force Status by Sex by Regional Council (Qrtly-Mar/Jun/Sep/Dec)	Female	Total All Regional Councils	Persons Employed in Labour Force	764.6
1996Q1	Labour Force Status by Sex by Regional Council (Qrtly-Mar/Jun/Sep/Dec)	Female	Total All Regional Councils	Persons Unemployed in Labour Force	55.2
1996Q1	Labour Force Status by Sex by Regional Council (Qrtly-Mar/Jun/Sep/Dec)	Female	Total All Regional Councils	Not in Labour Force	625.5
1996Q1	Labour Force Status by Sex by Regional Council (Qrtly-Mar/Jun/Sep/Dec)	Female	Total All Regional Councils	Working Age Population	1445.4
1996Q1	Labour Force Status by Sex by Regional Council (Qrtly-Mar/Jun/Sep/Dec)	Female	Total All Regional Councils	Labour Force Participation Rate	56.7
1996Q1	Labour Force Status by Sex by Regional Council (Qrtly-Mar/Jun/Sep/Dec)	Female	Total All Regional Councils	Unemployment Rate	6.7
1996Q1	Labour Force Status by Sex by Regional Council (Qrtly-Mar/Jun/Sep/Dec)	Female	Total All Regional Councils	Employment Rate	52.9
1996Q1	Labour Force Status by Sex by Regional Council (Qrtly-Mar/Jun/Sep/Dec)	Female	Total All Regional Councils	Underutilisation rate	..
1996Q1	Labour Force Status by Sex by Regional Council (Qrtly-Mar/Jun/Sep/Dec)	Female	Total All Regional Councils	Total Labour Force	819.9
1996Q1	Labour Force Status by Sex by Regional Council (Qrtly-Mar/Jun/Sep/Dec)	Total Both Sexes	Northland	Persons Employed in Labour Force	53.7
1996Q1	Labour Force Status by Sex by Regional Council (Qrtly-Mar/Jun/Sep/Dec)	Total Both Sexes	Northland	Persons Unemployed in Labour Force	7.3
1996Q1	Labour Force Status by Sex by Regional Council (Qrtly-Mar/Jun/Sep/Dec)	Total Both Sexes	Northland	Not in Labour Force	41.3
1996Q1	Labour Force Status by Sex by Regional Council (Qrtly-Mar/Jun/Sep/Dec)	Total Both Sexes	Northland	Working Age Population	102.3
1996Q1	Labour Force Status by Sex by Regional Council (Qrtly-Mar/Jun/Sep/Dec)	Total Both Sexes	Northland	Labour Force Participation Rate	59.6
1996Q1	Labour Force Status by Sex by Regional Council (Qrtly-Mar/Jun/Sep/Dec)	Total Both Sexes	Northland	Unemployment Rate	11.9
1996Q1	Labour Force Status by Sex by Regional Council (Qrtly-Mar/Jun/Sep/Dec)	Total Both Sexes	Northland	Employment Rate	52.5
1996Q1	Labour Force Status by Sex by Regional Council (Qrtly-Mar/Jun/Sep/Dec)	Total Both Sexes	Northland	Underutilisation rate	..
1996Q1	Labour Force Status by Sex by Regional Council (Qrtly-Mar/Jun/Sep/Dec)	Total Both Sexes	Northland	Total Labour Force	61
1996Q1	Labour Force Status by Sex by Regional Council (Qrtly-Mar/Jun/Sep/Dec)	Total Both Sexes	Auckland	Persons Employed in Labour Force	538.2
1996Q1	Labour Force Status by Sex by Regional Council (Qrtly-Mar/Jun/Sep/Dec)	Total Both Sexes	Auckland	Persons Unemployed in Labour Force	29.1
1996Q1	Labour Force Status by Sex by Regional Council (Qrtly-Mar/Jun/Sep/Dec)	Total Both Sexes	Auckland	Not in Labour Force	274.4
1996Q1	Labour Force Status by Sex by Regional Council (Qrtly-Mar/Jun/Sep/Dec)	Total Both Sexes	Auckland	Working Age Population	841.8
1996Q1	Labour Force Status by Sex by Regional Council (Qrtly-Mar/Jun/Sep/Dec)	Total Both Sexes	Auckland	Labour Force Participation Rate	67.4
1996Q1	Labour Force Status by Sex by Regional Council (Qrtly-Mar/Jun/Sep/Dec)	Total Both Sexes	Auckland	Unemployment Rate	5.1
1996Q1	Labour Force Status by Sex by Regional Council (Qrtly-Mar/Jun/Sep/Dec)	Total Both Sexes	Auckland	Employment Rate	63.9
1996Q1	Labour Force Status by Sex by Regional Council (Qrtly-Mar/Jun/Sep/Dec)	Total Both Sexes	Auckland	Underutilisation rate	..
1996Q1	Labour Force Status by Sex by Regional Council (Qrtly-Mar/Jun/Sep/Dec)	Total Both Sexes	Auckland	Total Labour Force	567.4
1996Q1	Labour Force Status by Sex by Regional Council (Qrtly-Mar/Jun/Sep/Dec)	Total Both Sexes	Waikato	Persons Employed in Labour Force	157.5
1996Q1	Labour Force Status by Sex by Regional Council (Qrtly-Mar/Jun/Sep/Dec)	Total Both Sexes	Waikato	Persons Unemployed in Labour Force	14
1996Q1	Labour Force Status by Sex by Regional Council (Qrtly-Mar/Jun/Sep/Dec)	Total Both Sexes	Waikato	Not in Labour Force	93.6
1996Q1	Labour Force Status by Sex by Regional Council (Qrtly-Mar/Jun/Sep/Dec)	Total Both Sexes	Waikato	Working Age Population	265.1
1996Q1	Labour Force Status by Sex by Regional Council (Qrtly-Mar/Jun/Sep/Dec)	Total Both Sexes	Waikato	Labour Force Participation Rate	64.7
1996Q1	Labour Force Status by Sex by Regional Council (Qrtly-Mar/Jun/Sep/Dec)	Total Both Sexes	Waikato	Unemployment Rate	8.2
1996Q1	Labour Force Status by Sex by Regional Council (Qrtly-Mar/Jun/Sep/Dec)	Total Both Sexes	Waikato	Employment Rate	59.4
1996Q1	Labour Force Status by Sex by Regional Council (Qrtly-Mar/Jun/Sep/Dec)	Total Both Sexes	Waikato	Underutilisation rate	..
1996Q1	Labour Force Status by Sex by Regional Council (Qrtly-Mar/Jun/Sep/Dec)	Total Both Sexes	Waikato	Total Labour Force	171.5
1996Q1	Labour Force Status by Sex by Regional Council (Qrtly-Mar/Jun/Sep/Dec)	Total Both Sexes	Bay of Plenty	Persons Employed in Labour Force	93.5
1996Q1	Labour Force Status by Sex by Regional Council (Qrtly-Mar/Jun/Sep/Dec)	Total Both Sexes	Bay of Plenty	Persons Unemployed in Labour Force	9.6
1996Q1	Labour Force Status by Sex by Regional Council (Qrtly-Mar/Jun/Sep/Dec)	Total Both Sexes	Bay of Plenty	Not in Labour Force	66.9
1996Q1	Labour Force Status by Sex by Regional Council (Qrtly-Mar/Jun/Sep/Dec)	Total Both Sexes	Bay of Plenty	Working Age Population	170
1996Q1	Labour Force Status by Sex by Regional Council (Qrtly-Mar/Jun/Sep/Dec)	Total Both Sexes	Bay of Plenty	Labour Force Participation Rate	60.7
1996Q1	Labour Force Status by Sex by Regional Council (Qrtly-Mar/Jun/Sep/Dec)	Total Both Sexes	Bay of Plenty	Unemployment Rate	9.3
1996Q1	Labour Force Status by Sex by Regional Council (Qrtly-Mar/Jun/Sep/Dec)	Total Both Sexes	Bay of Plenty	Employment Rate	55
1996Q1	Labour Force Status by Sex by Regional Council (Qrtly-Mar/Jun/Sep/Dec)	Total Both Sexes	Bay of Plenty	Underutilisation rate	..
1996Q1	Labour Force Status by Sex by Regional Council (Qrtly-Mar/Jun/Sep/Dec)	Total Both Sexes	Bay of Plenty	Total Labour Force	103.1
1996Q1	Labour Force Status by Sex by Regional Council (Qrtly-Mar/Jun/Sep/Dec)	Total Both Sexes	Gisborne / Hawke's Bay	Persons Employed in Labour Force	82.9
1996Q1	Labour Force Status by Sex by Regional Council (Qrtly-Mar/Jun/Sep/Dec)	Total Both Sexes	Gisborne / Hawke's Bay	Persons Unemployed in Labour Force	6.2
1996Q1	Labour Force Status by Sex by Regional Council (Qrtly-Mar/Jun/Sep/Dec)	Total Both Sexes	Gisborne / Hawke's Bay	Not in Labour Force	52.9
1996Q1	Labour Force Status by Sex by Regional Council (Qrtly-Mar/Jun/Sep/Dec)	Total Both Sexes	Gisborne / Hawke's Bay	Working Age Population	142
1996Q1	Labour Force Status by Sex by Regional Council (Qrtly-Mar/Jun/Sep/Dec)	Total Both Sexes	Gisborne / Hawke's Bay	Labour Force Participation Rate	62.7
1996Q1	Labour Force Status by Sex by Regional Council (Qrtly-Mar/Jun/Sep/Dec)	Total Both Sexes	Gisborne / Hawke's Bay	Unemployment Rate	6.9
1996Q1	Labour Force Status by Sex by Regional Council (Qrtly-Mar/Jun/Sep/Dec)	Total Both Sexes	Gisborne / Hawke's Bay	Employment Rate	58.4
1996Q1	Labour Force Status by Sex by Regional Council (Qrtly-Mar/Jun/Sep/Dec)	Total Both Sexes	Gisborne / Hawke's Bay	Underutilisation rate	..
1996Q1	Labour Force Status by Sex by Regional Council (Qrtly-Mar/Jun/Sep/Dec)	Total Both Sexes	Gisborne / Hawke's Bay	Total Labour Force	89.1
1996Q1	Labour Force Status by Sex by Regional Council (Qrtly-Mar/Jun/Sep/Dec)	Total Both Sexes	Taranaki	Persons Employed in Labour Force	46.2
1996Q1	Labour Force Status by Sex by Regional Council (Qrtly-Mar/Jun/Sep/Dec)	Total Both Sexes	Taranaki	Persons Unemployed in Labour Force	3.8
1996Q1	Labour Force Status by Sex by Regional Council (Qrtly-Mar/Jun/Sep/Dec)	Total Both Sexes	Taranaki	Not in Labour Force	31.2
1996Q1	Labour Force Status by Sex by Regional Council (Qrtly-Mar/Jun/Sep/Dec)	Total Both Sexes	Taranaki	Working Age Population	81.2
1996Q1	Labour Force Status by Sex by Regional Council (Qrtly-Mar/Jun/Sep/Dec)	Total Both Sexes	Taranaki	Labour Force Participation Rate	61.5
1996Q1	Labour Force Status by Sex by Regional Council (Qrtly-Mar/Jun/Sep/Dec)	Total Both Sexes	Taranaki	Unemployment Rate	7.5
1996Q1	Labour Force Status by Sex by Regional Council (Qrtly-Mar/Jun/Sep/Dec)	Total Both Sexes	Taranaki	Employment Rate	56.9
1996Q1	Labour Force Status by Sex by Regional Council (Qrtly-Mar/Jun/Sep/Dec)	Total Both Sexes	Taranaki	Underutilisation rate	..
1996Q1	Labour Force Status by Sex by Regional Council (Qrtly-Mar/Jun/Sep/Dec)	Total Both Sexes	Taranaki	Total Labour Force	50
1996Q1	Labour Force Status by Sex by Regional Council (Qrtly-Mar/Jun/Sep/Dec)	Total Both Sexes	Taranaki / Manawatu - Whanganui	Persons Employed in Labour Force	..
1996Q1	Labour Force Status by Sex by Regional Council (Qrtly-Mar/Jun/Sep/Dec)	Total Both Sexes	Taranaki / Manawatu - Whanganui	Persons Unemployed in Labour Force	..
1996Q1	Labour Force Status by Sex by Regional Council (Qrtly-Mar/Jun/Sep/Dec)	Total Both Sexes	Taranaki / Manawatu - Whanganui	Not in Labour Force	..
1996Q1	Labour Force Status by Sex by Regional Council (Qrtly-Mar/Jun/Sep/Dec)	Total Both Sexes	Taranaki / Manawatu - Whanganui	Working Age Population	..
1996Q1	Labour Force Status by Sex by Regional Council (Qrtly-Mar/Jun/Sep/Dec)	Total Both Sexes	Taranaki / Manawatu - Whanganui	Labour Force Participation Rate	..
1996Q1	Labour Force Status by Sex by Regional Council (Qrtly-Mar/Jun/Sep/Dec)	Total Both Sexes	Taranaki / Manawatu - Whanganui	Unemployment Rate	..
1996Q1	Labour Force Status by Sex by Regional Council (Qrtly-Mar/Jun/Sep/Dec)	Total Both Sexes	Taranaki / Manawatu - Whanganui	Employment Rate	..
1996Q1	Labour Force Status by Sex by Regional Council (Qrtly-Mar/Jun/Sep/Dec)	Total Both Sexes	Taranaki / Manawatu - Whanganui	Underutilisation rate	..
1996Q1	Labour Force Status by Sex by Regional Council (Qrtly-Mar/Jun/Sep/Dec)	Total Both Sexes	Taranaki / Manawatu - Whanganui	Total Labour Force	..
1996Q1	Labour Force Status by Sex by Regional Council (Qrtly-Mar/Jun/Sep/Dec)	Total Both Sexes	Manawatu - Whanganui	Persons Employed in Labour Force	98.6
1996Q1	Labour Force Status by Sex by Regional Council (Qrtly-Mar/Jun/Sep/Dec)	Total Both Sexes	Manawatu - Whanganui	Persons Unemployed in Labour Force	8
1996Q1	Labour Force Status by Sex by Regional Council (Qrtly-Mar/Jun/Sep/Dec)	Total Both Sexes	Manawatu - Whanganui	Not in Labour Force	66.1
1996Q1	Labour Force Status by Sex by Regional Council (Qrtly-Mar/Jun/Sep/Dec)	Total Both Sexes	Manawatu - Whanganui	Working Age Population	172.6
1996Q1	Labour Force Status by Sex by Regional Council (Qrtly-Mar/Jun/Sep/Dec)	Total Both Sexes	Manawatu - Whanganui	Labour Force Participation Rate	61.7
1996Q1	Labour Force Status by Sex by Regional Council (Qrtly-Mar/Jun/Sep/Dec)	Total Both Sexes	Manawatu - Whanganui	Unemployment Rate	7.5
1996Q1	Labour Force Status by Sex by Regional Council (Qrtly-Mar/Jun/Sep/Dec)	Total Both Sexes	Manawatu - Whanganui	Employment Rate	57.1
1996Q1	Labour Force Status by Sex by Regional Council (Qrtly-Mar/Jun/Sep/Dec)	Total Both Sexes	Manawatu - Whanganui	Underutilisation rate	..
1996Q1	Labour Force Status by Sex by Regional Council (Qrtly-Mar/Jun/Sep/Dec)	Total Both Sexes	Manawatu - Whanganui	Total Labour Force	106.5
1996Q1	Labour Force Status by Sex by Regional Council (Qrtly-Mar/Jun/Sep/Dec)	Total Both Sexes	Wellington	Persons Employed in Labour Force	209.8
1996Q1	Labour Force Status by Sex by Regional Council (Qrtly-Mar/Jun/Sep/Dec)	Total Both Sexes	Wellington	Persons Unemployed in Labour Force	17.3
1996Q1	Labour Force Status by Sex by Regional Council (Qrtly-Mar/Jun/Sep/Dec)	Total Both Sexes	Wellington	Not in Labour Force	100.3
1996Q1	Labour Force Status by Sex by Regional Council (Qrtly-Mar/Jun/Sep/Dec)	Total Both Sexes	Wellington	Working Age Population	327.4
1996Q1	Labour Force Status by Sex by Regional Council (Qrtly-Mar/Jun/Sep/Dec)	Total Both Sexes	Wellington	Labour Force Participation Rate	69.4
1996Q1	Labour Force Status by Sex by Regional Council (Qrtly-Mar/Jun/Sep/Dec)	Total Both Sexes	Wellington	Unemployment Rate	7.6
1996Q1	Labour Force Status by Sex by Regional Council (Qrtly-Mar/Jun/Sep/Dec)	Total Both Sexes	Wellington	Employment Rate	64.1
1996Q1	Labour Force Status by Sex by Regional Council (Qrtly-Mar/Jun/Sep/Dec)	Total Both Sexes	Wellington	Underutilisation rate	..
1996Q1	Labour Force Status by Sex by Regional Council (Qrtly-Mar/Jun/Sep/Dec)	Total Both Sexes	Wellington	Total Labour Force	227.1
1996Q1	Labour Force Status by Sex by Regional Council (Qrtly-Mar/Jun/Sep/Dec)	Total Both Sexes	Tasman / Nelson / Marlborough / West Coast	Persons Employed in Labour Force	73.6
1996Q1	Labour Force Status by Sex by Regional Council (Qrtly-Mar/Jun/Sep/Dec)	Total Both Sexes	Tasman / Nelson / Marlborough / West Coast	Persons Unemployed in Labour Force	3.8
1996Q1	Labour Force Status by Sex by Regional Council (Qrtly-Mar/Jun/Sep/Dec)	Total Both Sexes	Tasman / Nelson / Marlborough / West Coast	Not in Labour Force	38.5
1996Q1	Labour Force Status by Sex by Regional Council (Qrtly-Mar/Jun/Sep/Dec)	Total Both Sexes	Tasman / Nelson / Marlborough / West Coast	Working Age Population	115.8
1996Q1	Labour Force Status by Sex by Regional Council (Qrtly-Mar/Jun/Sep/Dec)	Total Both Sexes	Tasman / Nelson / Marlborough / West Coast	Labour Force Participation Rate	66.8
1996Q1	Labour Force Status by Sex by Regional Council (Qrtly-Mar/Jun/Sep/Dec)	Total Both Sexes	Tasman / Nelson / Marlborough / West Coast	Unemployment Rate	4.9
1996Q1	Labour Force Status by Sex by Regional Council (Qrtly-Mar/Jun/Sep/Dec)	Total Both Sexes	Tasman / Nelson / Marlborough / West Coast	Employment Rate	63.5
1996Q1	Labour Force Status by Sex by Regional Council (Qrtly-Mar/Jun/Sep/Dec)	Total Both Sexes	Tasman / Nelson / Marlborough / West Coast	Underutilisation rate	..
1996Q1	Labour Force Status by Sex by Regional Council (Qrtly-Mar/Jun/Sep/Dec)	Total Both Sexes	Tasman / Nelson / Marlborough / West Coast	Total Labour Force	77.4
1996Q1	Labour Force Status by Sex by Regional Council (Qrtly-Mar/Jun/Sep/Dec)	Total Both Sexes	Canterbury	Persons Employed in Labour Force	230.1
1996Q1	Labour Force Status by Sex by Regional Council (Qrtly-Mar/Jun/Sep/Dec)	Total Both Sexes	Canterbury	Persons Unemployed in Labour Force	16.9
1996Q1	Labour Force Status by Sex by Regional Council (Qrtly-Mar/Jun/Sep/Dec)	Total Both Sexes	Canterbury	Not in Labour Force	126.7
1996Q1	Labour Force Status by Sex by Regional Council (Qrtly-Mar/Jun/Sep/Dec)	Total Both Sexes	Canterbury	Working Age Population	373.8
1996Q1	Labour Force Status by Sex by Regional Council (Qrtly-Mar/Jun/Sep/Dec)	Total Both Sexes	Canterbury	Labour Force Participation Rate	66.1
1996Q1	Labour Force Status by Sex by Regional Council (Qrtly-Mar/Jun/Sep/Dec)	Total Both Sexes	Canterbury	Unemployment Rate	6.9
1996Q1	Labour Force Status by Sex by Regional Council (Qrtly-Mar/Jun/Sep/Dec)	Total Both Sexes	Canterbury	Employment Rate	61.6
1996Q1	Labour Force Status by Sex by Regional Council (Qrtly-Mar/Jun/Sep/Dec)	Total Both Sexes	Canterbury	Underutilisation rate	..
1996Q1	Labour Force Status by Sex by Regional Council (Qrtly-Mar/Jun/Sep/Dec)	Total Both Sexes	Canterbury	Total Labour Force	247
1996Q1	Labour Force Status by Sex by Regional Council (Qrtly-Mar/Jun/Sep/Dec)	Total Both Sexes	Otago / Southland	Persons Employed in Labour Force	..
1996Q1	Labour Force Status by Sex by Regional Council (Qrtly-Mar/Jun/Sep/Dec)	Total Both Sexes	Otago / Southland	Persons Unemployed in Labour Force	..
1996Q1	Labour Force Status by Sex by Regional Council (Qrtly-Mar/Jun/Sep/Dec)	Total Both Sexes	Otago / Southland	Not in Labour Force	..
1996Q1	Labour Force Status by Sex by Regional Council (Qrtly-Mar/Jun/Sep/Dec)	Total Both Sexes	Otago / Southland	Working Age Population	..
1996Q1	Labour Force Status by Sex by Regional Council (Qrtly-Mar/Jun/Sep/Dec)	Total Both Sexes	Otago / Southland	Labour Force Participation Rate	..
1996Q1	Labour Force Status by Sex by Regional Council (Qrtly-Mar/Jun/Sep/Dec)	Total Both Sexes	Otago / Southland	Unemployment Rate	..
1996Q1	Labour Force Status by Sex by Regional Council (Qrtly-Mar/Jun/Sep/Dec)	Total Both Sexes	Otago / Southland	Employment Rate	..
1996Q1	Labour Force Status by Sex by Regional Council (Qrtly-Mar/Jun/Sep/Dec)	Total Both Sexes	Otago / Southland	Underutilisation rate	..
1996Q1	Labour Force Status by Sex by Regional Council (Qrtly-Mar/Jun/Sep/Dec)	Total Both Sexes	Otago / Southland	Total Labour Force	..
1996Q1	Labour Force Status by Sex by Regional Council (Qrtly-Mar/Jun/Sep/Dec)	Total Both Sexes	Otago	Persons Employed in Labour Force	89.7
1996Q1	Labour Force Status by Sex by Regional Council (Qrtly-Mar/Jun/Sep/Dec)	Total Both Sexes	Otago	Persons Unemployed in Labour Force	4.8
1996Q1	Labour Force Status by Sex by Regional Council (Qrtly-Mar/Jun/Sep/Dec)	Total Both Sexes	Otago	Not in Labour Force	54.5
1996Q1	Labour Force Status by Sex by Regional Council (Qrtly-Mar/Jun/Sep/Dec)	Total Both Sexes	Otago	Working Age Population	149
1996Q1	Labour Force Status by Sex by Regional Council (Qrtly-Mar/Jun/Sep/Dec)	Total Both Sexes	Otago	Labour Force Participation Rate	63.5
1996Q1	Labour Force Status by Sex by Regional Council (Qrtly-Mar/Jun/Sep/Dec)	Total Both Sexes	Otago	Unemployment Rate	5.1
1996Q1	Labour Force Status by Sex by Regional Council (Qrtly-Mar/Jun/Sep/Dec)	Total Both Sexes	Otago	Employment Rate	60.2
1996Q1	Labour Force Status by Sex by Regional Council (Qrtly-Mar/Jun/Sep/Dec)	Total Both Sexes	Otago	Underutilisation rate	..
1996Q1	Labour Force Status by Sex by Regional Council (Qrtly-Mar/Jun/Sep/Dec)	Total Both Sexes	Otago	Total Labour Force	94.6
1996Q1	Labour Force Status by Sex by Regional Council (Qrtly-Mar/Jun/Sep/Dec)	Total Both Sexes	Southland	Persons Employed in Labour Force	48.4
1996Q1	Labour Force Status by Sex by Regional Council (Qrtly-Mar/Jun/Sep/Dec)	Total Both Sexes	Southland	Persons Unemployed in Labour Force	2.3
1996Q1	Labour Force Status by Sex by Regional Council (Qrtly-Mar/Jun/Sep/Dec)	Total Both Sexes	Southland	Not in Labour Force	24.3
1996Q1	Labour Force Status by Sex by Regional Council (Qrtly-Mar/Jun/Sep/Dec)	Total Both Sexes	Southland	Working Age Population	75
1996Q1	Labour Force Status by Sex by Regional Council (Qrtly-Mar/Jun/Sep/Dec)	Total Both Sexes	Southland	Labour Force Participation Rate	67.6
1996Q1	Labour Force Status by Sex by Regional Council (Qrtly-Mar/Jun/Sep/Dec)	Total Both Sexes	Southland	Unemployment Rate	4.5
1996Q1	Labour Force Status by Sex by Regional Council (Qrtly-Mar/Jun/Sep/Dec)	Total Both Sexes	Southland	Employment Rate	64.6
1996Q1	Labour Force Status by Sex by Regional Council (Qrtly-Mar/Jun/Sep/Dec)	Total Both Sexes	Southland	Underutilisation rate	..
1996Q1	Labour Force Status by Sex by Regional Council (Qrtly-Mar/Jun/Sep/Dec)	Total Both Sexes	Southland	Total Labour Force	50.7
1996Q1	Labour Force Status by Sex by Regional Council (Qrtly-Mar/Jun/Sep/Dec)	Total Both Sexes	North Island	Persons Employed in Labour Force	1280.4
1996Q1	Labour Force Status by Sex by Regional Council (Qrtly-Mar/Jun/Sep/Dec)	Total Both Sexes	North Island	Persons Unemployed in Labour Force	95.2
1996Q1	Labour Force Status by Sex by Regional Council (Qrtly-Mar/Jun/Sep/Dec)	Total Both Sexes	North Island	Not in Labour Force	726.7
1996Q1	Labour Force Status by Sex by Regional Council (Qrtly-Mar/Jun/Sep/Dec)	Total Both Sexes	North Island	Working Age Population	2102.3
1996Q1	Labour Force Status by Sex by Regional Council (Qrtly-Mar/Jun/Sep/Dec)	Total Both Sexes	North Island	Labour Force Participation Rate	65.4
1996Q1	Labour Force Status by Sex by Regional Council (Qrtly-Mar/Jun/Sep/Dec)	Total Both Sexes	North Island	Unemployment Rate	6.9
1996Q1	Labour Force Status by Sex by Regional Council (Qrtly-Mar/Jun/Sep/Dec)	Total Both Sexes	North Island	Employment Rate	60.9
1996Q1	Labour Force Status by Sex by Regional Council (Qrtly-Mar/Jun/Sep/Dec)	Total Both Sexes	North Island	Underutilisation rate	..
1996Q1	Labour Force Status by Sex by Regional Council (Qrtly-Mar/Jun/Sep/Dec)	Total Both Sexes	North Island	Total Labour Force	1375.6
1996Q1	Labour Force Status by Sex by Regional Council (Qrtly-Mar/Jun/Sep/Dec)	Total Both Sexes	South Island	Persons Employed in Labour Force	441.9
1996Q1	Labour Force Status by Sex by Regional Council (Qrtly-Mar/Jun/Sep/Dec)	Total Both Sexes	South Island	Persons Unemployed in Labour Force	27.8
1996Q1	Labour Force Status by Sex by Regional Council (Qrtly-Mar/Jun/Sep/Dec)	Total Both Sexes	South Island	Not in Labour Force	243.9
1996Q1	Labour Force Status by Sex by Regional Council (Qrtly-Mar/Jun/Sep/Dec)	Total Both Sexes	South Island	Working Age Population	713.6
1996Q1	Labour Force Status by Sex by Regional Council (Qrtly-Mar/Jun/Sep/Dec)	Total Both Sexes	South Island	Labour Force Participation Rate	65.8
1996Q1	Labour Force Status by Sex by Regional Council (Qrtly-Mar/Jun/Sep/Dec)	Total Both Sexes	South Island	Unemployment Rate	5.9
1996Q1	Labour Force Status by Sex by Regional Council (Qrtly-Mar/Jun/Sep/Dec)	Total Both Sexes	South Island	Employment Rate	61.9
1996Q1	Labour Force Status by Sex by Regional Council (Qrtly-Mar/Jun/Sep/Dec)	Total Both Sexes	South Island	Underutilisation rate	..
1996Q1	Labour Force Status by Sex by Regional Council (Qrtly-Mar/Jun/Sep/Dec)	Total Both Sexes	South Island	Total Labour Force	469.7
1996Q1	Labour Force Status by Sex by Regional Council (Qrtly-Mar/Jun/Sep/Dec)	Total Both Sexes	Total All Regional Councils	Persons Employed in Labour Force	1722.3
1996Q1	Labour Force Status by Sex by Regional Council (Qrtly-Mar/Jun/Sep/Dec)	Total Both Sexes	Total All Regional Councils	Persons Unemployed in Labour Force	123
1996Q1	Labour Force Status by Sex by Regional Council (Qrtly-Mar/Jun/Sep/Dec)	Total Both Sexes	Total All Regional Councils	Not in Labour Force	970.6
1996Q1	Labour Force Status by Sex by Regional Council (Qrtly-Mar/Jun/Sep/Dec)	Total Both Sexes	Total All Regional Councils	Working Age Population	2815.9
1996Q1	Labour Force Status by Sex by Regional Council (Qrtly-Mar/Jun/Sep/Dec)	Total Both Sexes	Total All Regional Councils	Labour Force Participation Rate	65.5
1996Q1	Labour Force Status by Sex by Regional Council (Qrtly-Mar/Jun/Sep/Dec)	Total Both Sexes	Total All Regional Councils	Unemployment Rate	6.7
1996Q1	Labour Force Status by Sex by Regional Council (Qrtly-Mar/Jun/Sep/Dec)	Total Both Sexes	Total All Regional Councils	Employment Rate	61.2
1996Q1	Labour Force Status by Sex by Regional Council (Qrtly-Mar/Jun/Sep/Dec)	Total Both Sexes	Total All Regional Councils	Underutilisation rate	..
1996Q1	Labour Force Status by Sex by Regional Council (Qrtly-Mar/Jun/Sep/Dec)	Total Both Sexes	Total All Regional Councils	Total Labour Force	1845.3
1996Q2	Labour Force Status by Sex by Regional Council (Qrtly-Mar/Jun/Sep/Dec)	Male	Northland	Persons Employed in Labour Force	32.1
1996Q2	Labour Force Status by Sex by Regional Council (Qrtly-Mar/Jun/Sep/Dec)	Male	Northland	Persons Unemployed in Labour Force	4.5
1996Q2	Labour Force Status by Sex by Regional Council (Qrtly-Mar/Jun/Sep/Dec)	Male	Northland	Not in Labour Force	13
1996Q2	Labour Force Status by Sex by Regional Council (Qrtly-Mar/Jun/Sep/Dec)	Male	Northland	Working Age Population	49.6
1996Q2	Labour Force Status by Sex by Regional Council (Qrtly-Mar/Jun/Sep/Dec)	Male	Northland	Labour Force Participation Rate	73.7
1996Q2	Labour Force Status by Sex by Regional Council (Qrtly-Mar/Jun/Sep/Dec)	Male	Northland	Unemployment Rate	12.2
1996Q2	Labour Force Status by Sex by Regional Council (Qrtly-Mar/Jun/Sep/Dec)	Male	Northland	Employment Rate	64.7
1996Q2	Labour Force Status by Sex by Regional Council (Qrtly-Mar/Jun/Sep/Dec)	Male	Northland	Underutilisation rate	..
1996Q2	Labour Force Status by Sex by Regional Council (Qrtly-Mar/Jun/Sep/Dec)	Male	Northland	Total Labour Force	36.6
1996Q2	Labour Force Status by Sex by Regional Council (Qrtly-Mar/Jun/Sep/Dec)	Male	Auckland	Persons Employed in Labour Force	295.8
1996Q2	Labour Force Status by Sex by Regional Council (Qrtly-Mar/Jun/Sep/Dec)	Male	Auckland	Persons Unemployed in Labour Force	14
1996Q2	Labour Force Status by Sex by Regional Council (Qrtly-Mar/Jun/Sep/Dec)	Male	Auckland	Not in Labour Force	97.5
1996Q2	Labour Force Status by Sex by Regional Council (Qrtly-Mar/Jun/Sep/Dec)	Male	Auckland	Working Age Population	407.3
1996Q2	Labour Force Status by Sex by Regional Council (Qrtly-Mar/Jun/Sep/Dec)	Male	Auckland	Labour Force Participation Rate	76.1
1996Q2	Labour Force Status by Sex by Regional Council (Qrtly-Mar/Jun/Sep/Dec)	Male	Auckland	Unemployment Rate	4.5
1996Q2	Labour Force Status by Sex by Regional Council (Qrtly-Mar/Jun/Sep/Dec)	Male	Auckland	Employment Rate	72.6
1996Q2	Labour Force Status by Sex by Regional Council (Qrtly-Mar/Jun/Sep/Dec)	Male	Auckland	Underutilisation rate	..
1996Q2	Labour Force Status by Sex by Regional Council (Qrtly-Mar/Jun/Sep/Dec)	Male	Auckland	Total Labour Force	309.8
1996Q2	Labour Force Status by Sex by Regional Council (Qrtly-Mar/Jun/Sep/Dec)	Male	Waikato	Persons Employed in Labour Force	88.4
1996Q2	Labour Force Status by Sex by Regional Council (Qrtly-Mar/Jun/Sep/Dec)	Male	Waikato	Persons Unemployed in Labour Force	6.3
1996Q2	Labour Force Status by Sex by Regional Council (Qrtly-Mar/Jun/Sep/Dec)	Male	Waikato	Not in Labour Force	34.7
1996Q2	Labour Force Status by Sex by Regional Council (Qrtly-Mar/Jun/Sep/Dec)	Male	Waikato	Working Age Population	129.4
1996Q2	Labour Force Status by Sex by Regional Council (Qrtly-Mar/Jun/Sep/Dec)	Male	Waikato	Labour Force Participation Rate	73.2
1996Q2	Labour Force Status by Sex by Regional Council (Qrtly-Mar/Jun/Sep/Dec)	Male	Waikato	Unemployment Rate	6.6
1996Q2	Labour Force Status by Sex by Regional Council (Qrtly-Mar/Jun/Sep/Dec)	Male	Waikato	Employment Rate	68.3
1996Q2	Labour Force Status by Sex by Regional Council (Qrtly-Mar/Jun/Sep/Dec)	Male	Waikato	Underutilisation rate	..
1996Q2	Labour Force Status by Sex by Regional Council (Qrtly-Mar/Jun/Sep/Dec)	Male	Waikato	Total Labour Force	94.7
1996Q2	Labour Force Status by Sex by Regional Council (Qrtly-Mar/Jun/Sep/Dec)	Male	Bay of Plenty	Persons Employed in Labour Force	52.1
1996Q2	Labour Force Status by Sex by Regional Council (Qrtly-Mar/Jun/Sep/Dec)	Male	Bay of Plenty	Persons Unemployed in Labour Force	3.6
1996Q2	Labour Force Status by Sex by Regional Council (Qrtly-Mar/Jun/Sep/Dec)	Male	Bay of Plenty	Not in Labour Force	26.9
1996Q2	Labour Force Status by Sex by Regional Council (Qrtly-Mar/Jun/Sep/Dec)	Male	Bay of Plenty	Working Age Population	82.6
1996Q2	Labour Force Status by Sex by Regional Council (Qrtly-Mar/Jun/Sep/Dec)	Male	Bay of Plenty	Labour Force Participation Rate	67.4
1996Q2	Labour Force Status by Sex by Regional Council (Qrtly-Mar/Jun/Sep/Dec)	Male	Bay of Plenty	Unemployment Rate	6.5
1996Q2	Labour Force Status by Sex by Regional Council (Qrtly-Mar/Jun/Sep/Dec)	Male	Bay of Plenty	Employment Rate	63
1996Q2	Labour Force Status by Sex by Regional Council (Qrtly-Mar/Jun/Sep/Dec)	Male	Bay of Plenty	Underutilisation rate	..
1996Q2	Labour Force Status by Sex by Regional Council (Qrtly-Mar/Jun/Sep/Dec)	Male	Bay of Plenty	Total Labour Force	55.7
1996Q2	Labour Force Status by Sex by Regional Council (Qrtly-Mar/Jun/Sep/Dec)	Male	Gisborne / Hawke's Bay	Persons Employed in Labour Force	45.4
1996Q2	Labour Force Status by Sex by Regional Council (Qrtly-Mar/Jun/Sep/Dec)	Male	Gisborne / Hawke's Bay	Persons Unemployed in Labour Force	3.5
1996Q2	Labour Force Status by Sex by Regional Council (Qrtly-Mar/Jun/Sep/Dec)	Male	Gisborne / Hawke's Bay	Not in Labour Force	19.1
1996Q2	Labour Force Status by Sex by Regional Council (Qrtly-Mar/Jun/Sep/Dec)	Male	Gisborne / Hawke's Bay	Working Age Population	68
1996Q2	Labour Force Status by Sex by Regional Council (Qrtly-Mar/Jun/Sep/Dec)	Male	Gisborne / Hawke's Bay	Labour Force Participation Rate	71.9
1996Q2	Labour Force Status by Sex by Regional Council (Qrtly-Mar/Jun/Sep/Dec)	Male	Gisborne / Hawke's Bay	Unemployment Rate	7.2
1996Q2	Labour Force Status by Sex by Regional Council (Qrtly-Mar/Jun/Sep/Dec)	Male	Gisborne / Hawke's Bay	Employment Rate	66.8
1996Q2	Labour Force Status by Sex by Regional Council (Qrtly-Mar/Jun/Sep/Dec)	Male	Gisborne / Hawke's Bay	Underutilisation rate	..
1996Q2	Labour Force Status by Sex by Regional Council (Qrtly-Mar/Jun/Sep/Dec)	Male	Gisborne / Hawke's Bay	Total Labour Force	49
1996Q2	Labour Force Status by Sex by Regional Council (Qrtly-Mar/Jun/Sep/Dec)	Male	Taranaki	Persons Employed in Labour Force	25.6
1996Q2	Labour Force Status by Sex by Regional Council (Qrtly-Mar/Jun/Sep/Dec)	Male	Taranaki	Persons Unemployed in Labour Force	1.8
1996Q2	Labour Force Status by Sex by Regional Council (Qrtly-Mar/Jun/Sep/Dec)	Male	Taranaki	Not in Labour Force	12.2
1996Q2	Labour Force Status by Sex by Regional Council (Qrtly-Mar/Jun/Sep/Dec)	Male	Taranaki	Working Age Population	39.6
1996Q2	Labour Force Status by Sex by Regional Council (Qrtly-Mar/Jun/Sep/Dec)	Male	Taranaki	Labour Force Participation Rate	69.2
1996Q2	Labour Force Status by Sex by Regional Council (Qrtly-Mar/Jun/Sep/Dec)	Male	Taranaki	Unemployment Rate	6.7
1996Q2	Labour Force Status by Sex by Regional Council (Qrtly-Mar/Jun/Sep/Dec)	Male	Taranaki	Employment Rate	64.5
1996Q2	Labour Force Status by Sex by Regional Council (Qrtly-Mar/Jun/Sep/Dec)	Male	Taranaki	Underutilisation rate	..
1996Q2	Labour Force Status by Sex by Regional Council (Qrtly-Mar/Jun/Sep/Dec)	Male	Taranaki	Total Labour Force	27.4
1996Q2	Labour Force Status by Sex by Regional Council (Qrtly-Mar/Jun/Sep/Dec)	Male	Taranaki / Manawatu - Whanganui	Persons Employed in Labour Force	..
1996Q2	Labour Force Status by Sex by Regional Council (Qrtly-Mar/Jun/Sep/Dec)	Male	Taranaki / Manawatu - Whanganui	Persons Unemployed in Labour Force	..
1996Q2	Labour Force Status by Sex by Regional Council (Qrtly-Mar/Jun/Sep/Dec)	Male	Taranaki / Manawatu - Whanganui	Not in Labour Force	..
1996Q2	Labour Force Status by Sex by Regional Council (Qrtly-Mar/Jun/Sep/Dec)	Male	Taranaki / Manawatu - Whanganui	Working Age Population	..
1996Q2	Labour Force Status by Sex by Regional Council (Qrtly-Mar/Jun/Sep/Dec)	Male	Taranaki / Manawatu - Whanganui	Labour Force Participation Rate	..
1996Q2	Labour Force Status by Sex by Regional Council (Qrtly-Mar/Jun/Sep/Dec)	Male	Taranaki / Manawatu - Whanganui	Unemployment Rate	..
1996Q2	Labour Force Status by Sex by Regional Council (Qrtly-Mar/Jun/Sep/Dec)	Male	Taranaki / Manawatu - Whanganui	Employment Rate	..
1996Q2	Labour Force Status by Sex by Regional Council (Qrtly-Mar/Jun/Sep/Dec)	Male	Taranaki / Manawatu - Whanganui	Underutilisation rate	..
1996Q2	Labour Force Status by Sex by Regional Council (Qrtly-Mar/Jun/Sep/Dec)	Male	Taranaki / Manawatu - Whanganui	Total Labour Force	..
1996Q2	Labour Force Status by Sex by Regional Council (Qrtly-Mar/Jun/Sep/Dec)	Male	Manawatu - Whanganui	Persons Employed in Labour Force	56.3
1996Q2	Labour Force Status by Sex by Regional Council (Qrtly-Mar/Jun/Sep/Dec)	Male	Manawatu - Whanganui	Persons Unemployed in Labour Force	3.9
1996Q2	Labour Force Status by Sex by Regional Council (Qrtly-Mar/Jun/Sep/Dec)	Male	Manawatu - Whanganui	Not in Labour Force	23.8
1996Q2	Labour Force Status by Sex by Regional Council (Qrtly-Mar/Jun/Sep/Dec)	Male	Manawatu - Whanganui	Working Age Population	84
1996Q2	Labour Force Status by Sex by Regional Council (Qrtly-Mar/Jun/Sep/Dec)	Male	Manawatu - Whanganui	Labour Force Participation Rate	71.7
1996Q2	Labour Force Status by Sex by Regional Council (Qrtly-Mar/Jun/Sep/Dec)	Male	Manawatu - Whanganui	Unemployment Rate	6.5
1996Q2	Labour Force Status by Sex by Regional Council (Qrtly-Mar/Jun/Sep/Dec)	Male	Manawatu - Whanganui	Employment Rate	67
1996Q2	Labour Force Status by Sex by Regional Council (Qrtly-Mar/Jun/Sep/Dec)	Male	Manawatu - Whanganui	Underutilisation rate	..
1996Q2	Labour Force Status by Sex by Regional Council (Qrtly-Mar/Jun/Sep/Dec)	Male	Manawatu - Whanganui	Total Labour Force	60.2
1996Q2	Labour Force Status by Sex by Regional Council (Qrtly-Mar/Jun/Sep/Dec)	Male	Wellington	Persons Employed in Labour Force	116.9
1996Q2	Labour Force Status by Sex by Regional Council (Qrtly-Mar/Jun/Sep/Dec)	Male	Wellington	Persons Unemployed in Labour Force	7.9
1996Q2	Labour Force Status by Sex by Regional Council (Qrtly-Mar/Jun/Sep/Dec)	Male	Wellington	Not in Labour Force	37.6
1996Q2	Labour Force Status by Sex by Regional Council (Qrtly-Mar/Jun/Sep/Dec)	Male	Wellington	Working Age Population	162.4
1996Q2	Labour Force Status by Sex by Regional Council (Qrtly-Mar/Jun/Sep/Dec)	Male	Wellington	Labour Force Participation Rate	76.9
1996Q2	Labour Force Status by Sex by Regional Council (Qrtly-Mar/Jun/Sep/Dec)	Male	Wellington	Unemployment Rate	6.3
1996Q2	Labour Force Status by Sex by Regional Council (Qrtly-Mar/Jun/Sep/Dec)	Male	Wellington	Employment Rate	72
1996Q2	Labour Force Status by Sex by Regional Council (Qrtly-Mar/Jun/Sep/Dec)	Male	Wellington	Underutilisation rate	..
1996Q2	Labour Force Status by Sex by Regional Council (Qrtly-Mar/Jun/Sep/Dec)	Male	Wellington	Total Labour Force	124.8
1996Q2	Labour Force Status by Sex by Regional Council (Qrtly-Mar/Jun/Sep/Dec)	Male	Tasman / Nelson / Marlborough / West Coast	Persons Employed in Labour Force	41.3
1996Q2	Labour Force Status by Sex by Regional Council (Qrtly-Mar/Jun/Sep/Dec)	Male	Tasman / Nelson / Marlborough / West Coast	Persons Unemployed in Labour Force	2.8
1996Q2	Labour Force Status by Sex by Regional Council (Qrtly-Mar/Jun/Sep/Dec)	Male	Tasman / Nelson / Marlborough / West Coast	Not in Labour Force	13.8
1996Q2	Labour Force Status by Sex by Regional Council (Qrtly-Mar/Jun/Sep/Dec)	Male	Tasman / Nelson / Marlborough / West Coast	Working Age Population	57.9
1996Q2	Labour Force Status by Sex by Regional Council (Qrtly-Mar/Jun/Sep/Dec)	Male	Tasman / Nelson / Marlborough / West Coast	Labour Force Participation Rate	76.2
1996Q2	Labour Force Status by Sex by Regional Council (Qrtly-Mar/Jun/Sep/Dec)	Male	Tasman / Nelson / Marlborough / West Coast	Unemployment Rate	6.3
1996Q2	Labour Force Status by Sex by Regional Council (Qrtly-Mar/Jun/Sep/Dec)	Male	Tasman / Nelson / Marlborough / West Coast	Employment Rate	71.4
1996Q2	Labour Force Status by Sex by Regional Council (Qrtly-Mar/Jun/Sep/Dec)	Male	Tasman / Nelson / Marlborough / West Coast	Underutilisation rate	..
1996Q2	Labour Force Status by Sex by Regional Council (Qrtly-Mar/Jun/Sep/Dec)	Male	Tasman / Nelson / Marlborough / West Coast	Total Labour Force	44.1
1996Q2	Labour Force Status by Sex by Regional Council (Qrtly-Mar/Jun/Sep/Dec)	Male	Canterbury	Persons Employed in Labour Force	126.3
1996Q2	Labour Force Status by Sex by Regional Council (Qrtly-Mar/Jun/Sep/Dec)	Male	Canterbury	Persons Unemployed in Labour Force	7.4
1996Q2	Labour Force Status by Sex by Regional Council (Qrtly-Mar/Jun/Sep/Dec)	Male	Canterbury	Not in Labour Force	49.1
1996Q2	Labour Force Status by Sex by Regional Council (Qrtly-Mar/Jun/Sep/Dec)	Male	Canterbury	Working Age Population	182.9
1996Q2	Labour Force Status by Sex by Regional Council (Qrtly-Mar/Jun/Sep/Dec)	Male	Canterbury	Labour Force Participation Rate	73.1
1996Q2	Labour Force Status by Sex by Regional Council (Qrtly-Mar/Jun/Sep/Dec)	Male	Canterbury	Unemployment Rate	5.6
1996Q2	Labour Force Status by Sex by Regional Council (Qrtly-Mar/Jun/Sep/Dec)	Male	Canterbury	Employment Rate	69.1
1996Q2	Labour Force Status by Sex by Regional Council (Qrtly-Mar/Jun/Sep/Dec)	Male	Canterbury	Underutilisation rate	..
1996Q2	Labour Force Status by Sex by Regional Council (Qrtly-Mar/Jun/Sep/Dec)	Male	Canterbury	Total Labour Force	133.8
1996Q2	Labour Force Status by Sex by Regional Council (Qrtly-Mar/Jun/Sep/Dec)	Male	Otago / Southland	Persons Employed in Labour Force	..
1996Q2	Labour Force Status by Sex by Regional Council (Qrtly-Mar/Jun/Sep/Dec)	Male	Otago / Southland	Persons Unemployed in Labour Force	..
1996Q2	Labour Force Status by Sex by Regional Council (Qrtly-Mar/Jun/Sep/Dec)	Male	Otago / Southland	Not in Labour Force	..
1996Q2	Labour Force Status by Sex by Regional Council (Qrtly-Mar/Jun/Sep/Dec)	Male	Otago / Southland	Working Age Population	..
1996Q2	Labour Force Status by Sex by Regional Council (Qrtly-Mar/Jun/Sep/Dec)	Male	Otago / Southland	Labour Force Participation Rate	..
1996Q2	Labour Force Status by Sex by Regional Council (Qrtly-Mar/Jun/Sep/Dec)	Male	Otago / Southland	Unemployment Rate	..
1996Q2	Labour Force Status by Sex by Regional Council (Qrtly-Mar/Jun/Sep/Dec)	Male	Otago / Southland	Employment Rate	..
1996Q2	Labour Force Status by Sex by Regional Council (Qrtly-Mar/Jun/Sep/Dec)	Male	Otago / Southland	Underutilisation rate	..
1996Q2	Labour Force Status by Sex by Regional Council (Qrtly-Mar/Jun/Sep/Dec)	Male	Otago / Southland	Total Labour Force	..
1996Q2	Labour Force Status by Sex by Regional Council (Qrtly-Mar/Jun/Sep/Dec)	Male	Otago	Persons Employed in Labour Force	49.2
1996Q2	Labour Force Status by Sex by Regional Council (Qrtly-Mar/Jun/Sep/Dec)	Male	Otago	Persons Unemployed in Labour Force	3.5
1996Q2	Labour Force Status by Sex by Regional Council (Qrtly-Mar/Jun/Sep/Dec)	Male	Otago	Not in Labour Force	22.9
1996Q2	Labour Force Status by Sex by Regional Council (Qrtly-Mar/Jun/Sep/Dec)	Male	Otago	Working Age Population	75.6
1996Q2	Labour Force Status by Sex by Regional Council (Qrtly-Mar/Jun/Sep/Dec)	Male	Otago	Labour Force Participation Rate	69.7
1996Q2	Labour Force Status by Sex by Regional Council (Qrtly-Mar/Jun/Sep/Dec)	Male	Otago	Unemployment Rate	6.6
1996Q2	Labour Force Status by Sex by Regional Council (Qrtly-Mar/Jun/Sep/Dec)	Male	Otago	Employment Rate	65
1996Q2	Labour Force Status by Sex by Regional Council (Qrtly-Mar/Jun/Sep/Dec)	Male	Otago	Underutilisation rate	..
1996Q2	Labour Force Status by Sex by Regional Council (Qrtly-Mar/Jun/Sep/Dec)	Male	Otago	Total Labour Force	52.7
1996Q2	Labour Force Status by Sex by Regional Council (Qrtly-Mar/Jun/Sep/Dec)	Male	Southland	Persons Employed in Labour Force	28
1996Q2	Labour Force Status by Sex by Regional Council (Qrtly-Mar/Jun/Sep/Dec)	Male	Southland	Persons Unemployed in Labour Force	1.1
1996Q2	Labour Force Status by Sex by Regional Council (Qrtly-Mar/Jun/Sep/Dec)	Male	Southland	Not in Labour Force	7.3
1996Q2	Labour Force Status by Sex by Regional Council (Qrtly-Mar/Jun/Sep/Dec)	Male	Southland	Working Age Population	36.3
1996Q2	Labour Force Status by Sex by Regional Council (Qrtly-Mar/Jun/Sep/Dec)	Male	Southland	Labour Force Participation Rate	79.9
1996Q2	Labour Force Status by Sex by Regional Council (Qrtly-Mar/Jun/Sep/Dec)	Male	Southland	Unemployment Rate	3.7
1996Q2	Labour Force Status by Sex by Regional Council (Qrtly-Mar/Jun/Sep/Dec)	Male	Southland	Employment Rate	76.9
1996Q2	Labour Force Status by Sex by Regional Council (Qrtly-Mar/Jun/Sep/Dec)	Male	Southland	Underutilisation rate	..
1996Q2	Labour Force Status by Sex by Regional Council (Qrtly-Mar/Jun/Sep/Dec)	Male	Southland	Total Labour Force	29
1996Q2	Labour Force Status by Sex by Regional Council (Qrtly-Mar/Jun/Sep/Dec)	Male	North Island	Persons Employed in Labour Force	712.6
1996Q2	Labour Force Status by Sex by Regional Council (Qrtly-Mar/Jun/Sep/Dec)	Male	North Island	Persons Unemployed in Labour Force	45.5
1996Q2	Labour Force Status by Sex by Regional Council (Qrtly-Mar/Jun/Sep/Dec)	Male	North Island	Not in Labour Force	264.8
1996Q2	Labour Force Status by Sex by Regional Council (Qrtly-Mar/Jun/Sep/Dec)	Male	North Island	Working Age Population	1023
1996Q2	Labour Force Status by Sex by Regional Council (Qrtly-Mar/Jun/Sep/Dec)	Male	North Island	Labour Force Participation Rate	74.1
1996Q2	Labour Force Status by Sex by Regional Council (Qrtly-Mar/Jun/Sep/Dec)	Male	North Island	Unemployment Rate	6
1996Q2	Labour Force Status by Sex by Regional Council (Qrtly-Mar/Jun/Sep/Dec)	Male	North Island	Employment Rate	69.7
1996Q2	Labour Force Status by Sex by Regional Council (Qrtly-Mar/Jun/Sep/Dec)	Male	North Island	Underutilisation rate	..
1996Q2	Labour Force Status by Sex by Regional Council (Qrtly-Mar/Jun/Sep/Dec)	Male	North Island	Total Labour Force	758.1
1996Q2	Labour Force Status by Sex by Regional Council (Qrtly-Mar/Jun/Sep/Dec)	Male	South Island	Persons Employed in Labour Force	244.8
1996Q2	Labour Force Status by Sex by Regional Council (Qrtly-Mar/Jun/Sep/Dec)	Male	South Island	Persons Unemployed in Labour Force	14.8
1996Q2	Labour Force Status by Sex by Regional Council (Qrtly-Mar/Jun/Sep/Dec)	Male	South Island	Not in Labour Force	93.1
1996Q2	Labour Force Status by Sex by Regional Council (Qrtly-Mar/Jun/Sep/Dec)	Male	South Island	Working Age Population	352.7
1996Q2	Labour Force Status by Sex by Regional Council (Qrtly-Mar/Jun/Sep/Dec)	Male	South Island	Labour Force Participation Rate	73.6
1996Q2	Labour Force Status by Sex by Regional Council (Qrtly-Mar/Jun/Sep/Dec)	Male	South Island	Unemployment Rate	5.7
1996Q2	Labour Force Status by Sex by Regional Council (Qrtly-Mar/Jun/Sep/Dec)	Male	South Island	Employment Rate	69.4
1996Q2	Labour Force Status by Sex by Regional Council (Qrtly-Mar/Jun/Sep/Dec)	Male	South Island	Underutilisation rate	..
1996Q2	Labour Force Status by Sex by Regional Council (Qrtly-Mar/Jun/Sep/Dec)	Male	South Island	Total Labour Force	259.6
1996Q2	Labour Force Status by Sex by Regional Council (Qrtly-Mar/Jun/Sep/Dec)	Male	Total All Regional Councils	Persons Employed in Labour Force	957.4
1996Q2	Labour Force Status by Sex by Regional Council (Qrtly-Mar/Jun/Sep/Dec)	Male	Total All Regional Councils	Persons Unemployed in Labour Force	60.4
1996Q2	Labour Force Status by Sex by Regional Council (Qrtly-Mar/Jun/Sep/Dec)	Male	Total All Regional Councils	Not in Labour Force	358
1996Q2	Labour Force Status by Sex by Regional Council (Qrtly-Mar/Jun/Sep/Dec)	Male	Total All Regional Councils	Working Age Population	1375.7
1996Q2	Labour Force Status by Sex by Regional Council (Qrtly-Mar/Jun/Sep/Dec)	Male	Total All Regional Councils	Labour Force Participation Rate	74
1996Q2	Labour Force Status by Sex by Regional Council (Qrtly-Mar/Jun/Sep/Dec)	Male	Total All Regional Councils	Unemployment Rate	5.9
1996Q2	Labour Force Status by Sex by Regional Council (Qrtly-Mar/Jun/Sep/Dec)	Male	Total All Regional Councils	Employment Rate	69.6
1996Q2	Labour Force Status by Sex by Regional Council (Qrtly-Mar/Jun/Sep/Dec)	Male	Total All Regional Councils	Underutilisation rate	..
1996Q2	Labour Force Status by Sex by Regional Council (Qrtly-Mar/Jun/Sep/Dec)	Male	Total All Regional Councils	Total Labour Force	1017.7
1996Q2	Labour Force Status by Sex by Regional Council (Qrtly-Mar/Jun/Sep/Dec)	Female	Northland	Persons Employed in Labour Force	22.2
1996Q2	Labour Force Status by Sex by Regional Council (Qrtly-Mar/Jun/Sep/Dec)	Female	Northland	Persons Unemployed in Labour Force	2.5
1996Q2	Labour Force Status by Sex by Regional Council (Qrtly-Mar/Jun/Sep/Dec)	Female	Northland	Not in Labour Force	28.2
1996Q2	Labour Force Status by Sex by Regional Council (Qrtly-Mar/Jun/Sep/Dec)	Female	Northland	Working Age Population	52.9
1996Q2	Labour Force Status by Sex by Regional Council (Qrtly-Mar/Jun/Sep/Dec)	Female	Northland	Labour Force Participation Rate	46.7
1996Q2	Labour Force Status by Sex by Regional Council (Qrtly-Mar/Jun/Sep/Dec)	Female	Northland	Unemployment Rate	10.2
1996Q2	Labour Force Status by Sex by Regional Council (Qrtly-Mar/Jun/Sep/Dec)	Female	Northland	Employment Rate	42
1996Q2	Labour Force Status by Sex by Regional Council (Qrtly-Mar/Jun/Sep/Dec)	Female	Northland	Underutilisation rate	..
1996Q2	Labour Force Status by Sex by Regional Council (Qrtly-Mar/Jun/Sep/Dec)	Female	Northland	Total Labour Force	24.7
1996Q2	Labour Force Status by Sex by Regional Council (Qrtly-Mar/Jun/Sep/Dec)	Female	Auckland	Persons Employed in Labour Force	250.4
1996Q2	Labour Force Status by Sex by Regional Council (Qrtly-Mar/Jun/Sep/Dec)	Female	Auckland	Persons Unemployed in Labour Force	16.3
1996Q2	Labour Force Status by Sex by Regional Council (Qrtly-Mar/Jun/Sep/Dec)	Female	Auckland	Not in Labour Force	172.9
1996Q2	Labour Force Status by Sex by Regional Council (Qrtly-Mar/Jun/Sep/Dec)	Female	Auckland	Working Age Population	439.7
1996Q2	Labour Force Status by Sex by Regional Council (Qrtly-Mar/Jun/Sep/Dec)	Female	Auckland	Labour Force Participation Rate	60.7
1996Q2	Labour Force Status by Sex by Regional Council (Qrtly-Mar/Jun/Sep/Dec)	Female	Auckland	Unemployment Rate	6.1
1996Q2	Labour Force Status by Sex by Regional Council (Qrtly-Mar/Jun/Sep/Dec)	Female	Auckland	Employment Rate	57
1996Q2	Labour Force Status by Sex by Regional Council (Qrtly-Mar/Jun/Sep/Dec)	Female	Auckland	Underutilisation rate	..
1996Q2	Labour Force Status by Sex by Regional Council (Qrtly-Mar/Jun/Sep/Dec)	Female	Auckland	Total Labour Force	266.8
1996Q2	Labour Force Status by Sex by Regional Council (Qrtly-Mar/Jun/Sep/Dec)	Female	Waikato	Persons Employed in Labour Force	70.9
1996Q2	Labour Force Status by Sex by Regional Council (Qrtly-Mar/Jun/Sep/Dec)	Female	Waikato	Persons Unemployed in Labour Force	4.7
1996Q2	Labour Force Status by Sex by Regional Council (Qrtly-Mar/Jun/Sep/Dec)	Female	Waikato	Not in Labour Force	60.9
1996Q2	Labour Force Status by Sex by Regional Council (Qrtly-Mar/Jun/Sep/Dec)	Female	Waikato	Working Age Population	136.5
1996Q2	Labour Force Status by Sex by Regional Council (Qrtly-Mar/Jun/Sep/Dec)	Female	Waikato	Labour Force Participation Rate	55.4
1996Q2	Labour Force Status by Sex by Regional Council (Qrtly-Mar/Jun/Sep/Dec)	Female	Waikato	Unemployment Rate	6.2
1996Q2	Labour Force Status by Sex by Regional Council (Qrtly-Mar/Jun/Sep/Dec)	Female	Waikato	Employment Rate	52
1996Q2	Labour Force Status by Sex by Regional Council (Qrtly-Mar/Jun/Sep/Dec)	Female	Waikato	Underutilisation rate	..
1996Q2	Labour Force Status by Sex by Regional Council (Qrtly-Mar/Jun/Sep/Dec)	Female	Waikato	Total Labour Force	75.6
1996Q2	Labour Force Status by Sex by Regional Council (Qrtly-Mar/Jun/Sep/Dec)	Female	Bay of Plenty	Persons Employed in Labour Force	42
1996Q2	Labour Force Status by Sex by Regional Council (Qrtly-Mar/Jun/Sep/Dec)	Female	Bay of Plenty	Persons Unemployed in Labour Force	3
1996Q2	Labour Force Status by Sex by Regional Council (Qrtly-Mar/Jun/Sep/Dec)	Female	Bay of Plenty	Not in Labour Force	43.3
1996Q2	Labour Force Status by Sex by Regional Council (Qrtly-Mar/Jun/Sep/Dec)	Female	Bay of Plenty	Working Age Population	88.3
1996Q2	Labour Force Status by Sex by Regional Council (Qrtly-Mar/Jun/Sep/Dec)	Female	Bay of Plenty	Labour Force Participation Rate	50.9
1996Q2	Labour Force Status by Sex by Regional Council (Qrtly-Mar/Jun/Sep/Dec)	Female	Bay of Plenty	Unemployment Rate	6.7
1996Q2	Labour Force Status by Sex by Regional Council (Qrtly-Mar/Jun/Sep/Dec)	Female	Bay of Plenty	Employment Rate	47.5
1996Q2	Labour Force Status by Sex by Regional Council (Qrtly-Mar/Jun/Sep/Dec)	Female	Bay of Plenty	Underutilisation rate	..
1996Q2	Labour Force Status by Sex by Regional Council (Qrtly-Mar/Jun/Sep/Dec)	Female	Bay of Plenty	Total Labour Force	45
1996Q2	Labour Force Status by Sex by Regional Council (Qrtly-Mar/Jun/Sep/Dec)	Female	Gisborne / Hawke's Bay	Persons Employed in Labour Force	36.3
1996Q2	Labour Force Status by Sex by Regional Council (Qrtly-Mar/Jun/Sep/Dec)	Female	Gisborne / Hawke's Bay	Persons Unemployed in Labour Force	3
1996Q2	Labour Force Status by Sex by Regional Council (Qrtly-Mar/Jun/Sep/Dec)	Female	Gisborne / Hawke's Bay	Not in Labour Force	35.1
1996Q2	Labour Force Status by Sex by Regional Council (Qrtly-Mar/Jun/Sep/Dec)	Female	Gisborne / Hawke's Bay	Working Age Population	74.4
1996Q2	Labour Force Status by Sex by Regional Council (Qrtly-Mar/Jun/Sep/Dec)	Female	Gisborne / Hawke's Bay	Labour Force Participation Rate	52.8
1996Q2	Labour Force Status by Sex by Regional Council (Qrtly-Mar/Jun/Sep/Dec)	Female	Gisborne / Hawke's Bay	Unemployment Rate	7.7
1996Q2	Labour Force Status by Sex by Regional Council (Qrtly-Mar/Jun/Sep/Dec)	Female	Gisborne / Hawke's Bay	Employment Rate	48.8
1996Q2	Labour Force Status by Sex by Regional Council (Qrtly-Mar/Jun/Sep/Dec)	Female	Gisborne / Hawke's Bay	Underutilisation rate	..
1996Q2	Labour Force Status by Sex by Regional Council (Qrtly-Mar/Jun/Sep/Dec)	Female	Gisborne / Hawke's Bay	Total Labour Force	39.3
1996Q2	Labour Force Status by Sex by Regional Council (Qrtly-Mar/Jun/Sep/Dec)	Female	Taranaki	Persons Employed in Labour Force	19.8
1996Q2	Labour Force Status by Sex by Regional Council (Qrtly-Mar/Jun/Sep/Dec)	Female	Taranaki	Persons Unemployed in Labour Force	1.3
1996Q2	Labour Force Status by Sex by Regional Council (Qrtly-Mar/Jun/Sep/Dec)	Female	Taranaki	Not in Labour Force	20.4
1996Q2	Labour Force Status by Sex by Regional Council (Qrtly-Mar/Jun/Sep/Dec)	Female	Taranaki	Working Age Population	41.5
1996Q2	Labour Force Status by Sex by Regional Council (Qrtly-Mar/Jun/Sep/Dec)	Female	Taranaki	Labour Force Participation Rate	50.8
1996Q2	Labour Force Status by Sex by Regional Council (Qrtly-Mar/Jun/Sep/Dec)	Female	Taranaki	Unemployment Rate	6.1
1996Q2	Labour Force Status by Sex by Regional Council (Qrtly-Mar/Jun/Sep/Dec)	Female	Taranaki	Employment Rate	47.7
1996Q2	Labour Force Status by Sex by Regional Council (Qrtly-Mar/Jun/Sep/Dec)	Female	Taranaki	Underutilisation rate	..
1996Q2	Labour Force Status by Sex by Regional Council (Qrtly-Mar/Jun/Sep/Dec)	Female	Taranaki	Total Labour Force	21.1
1996Q2	Labour Force Status by Sex by Regional Council (Qrtly-Mar/Jun/Sep/Dec)	Female	Taranaki / Manawatu - Whanganui	Persons Employed in Labour Force	..
1996Q2	Labour Force Status by Sex by Regional Council (Qrtly-Mar/Jun/Sep/Dec)	Female	Taranaki / Manawatu - Whanganui	Persons Unemployed in Labour Force	..
1996Q2	Labour Force Status by Sex by Regional Council (Qrtly-Mar/Jun/Sep/Dec)	Female	Taranaki / Manawatu - Whanganui	Not in Labour Force	..
1996Q2	Labour Force Status by Sex by Regional Council (Qrtly-Mar/Jun/Sep/Dec)	Female	Taranaki / Manawatu - Whanganui	Working Age Population	..
1996Q2	Labour Force Status by Sex by Regional Council (Qrtly-Mar/Jun/Sep/Dec)	Female	Taranaki / Manawatu - Whanganui	Labour Force Participation Rate	..
1996Q2	Labour Force Status by Sex by Regional Council (Qrtly-Mar/Jun/Sep/Dec)	Female	Taranaki / Manawatu - Whanganui	Unemployment Rate	..
1996Q2	Labour Force Status by Sex by Regional Council (Qrtly-Mar/Jun/Sep/Dec)	Female	Taranaki / Manawatu - Whanganui	Employment Rate	..
1996Q2	Labour Force Status by Sex by Regional Council (Qrtly-Mar/Jun/Sep/Dec)	Female	Taranaki / Manawatu - Whanganui	Underutilisation rate	..
1996Q2	Labour Force Status by Sex by Regional Council (Qrtly-Mar/Jun/Sep/Dec)	Female	Taranaki / Manawatu - Whanganui	Total Labour Force	..
1996Q2	Labour Force Status by Sex by Regional Council (Qrtly-Mar/Jun/Sep/Dec)	Female	Manawatu - Whanganui	Persons Employed in Labour Force	44.7
1996Q2	Labour Force Status by Sex by Regional Council (Qrtly-Mar/Jun/Sep/Dec)	Female	Manawatu - Whanganui	Persons Unemployed in Labour Force	2.9
1996Q2	Labour Force Status by Sex by Regional Council (Qrtly-Mar/Jun/Sep/Dec)	Female	Manawatu - Whanganui	Not in Labour Force	41
1996Q2	Labour Force Status by Sex by Regional Council (Qrtly-Mar/Jun/Sep/Dec)	Female	Manawatu - Whanganui	Working Age Population	88.5
1996Q2	Labour Force Status by Sex by Regional Council (Qrtly-Mar/Jun/Sep/Dec)	Female	Manawatu - Whanganui	Labour Force Participation Rate	53.7
1996Q2	Labour Force Status by Sex by Regional Council (Qrtly-Mar/Jun/Sep/Dec)	Female	Manawatu - Whanganui	Unemployment Rate	6
1996Q2	Labour Force Status by Sex by Regional Council (Qrtly-Mar/Jun/Sep/Dec)	Female	Manawatu - Whanganui	Employment Rate	50.4
1996Q2	Labour Force Status by Sex by Regional Council (Qrtly-Mar/Jun/Sep/Dec)	Female	Manawatu - Whanganui	Underutilisation rate	..
1996Q2	Labour Force Status by Sex by Regional Council (Qrtly-Mar/Jun/Sep/Dec)	Female	Manawatu - Whanganui	Total Labour Force	47.5
1996Q2	Labour Force Status by Sex by Regional Council (Qrtly-Mar/Jun/Sep/Dec)	Female	Wellington	Persons Employed in Labour Force	95.1
1996Q2	Labour Force Status by Sex by Regional Council (Qrtly-Mar/Jun/Sep/Dec)	Female	Wellington	Persons Unemployed in Labour Force	6.6
1996Q2	Labour Force Status by Sex by Regional Council (Qrtly-Mar/Jun/Sep/Dec)	Female	Wellington	Not in Labour Force	64
1996Q2	Labour Force Status by Sex by Regional Council (Qrtly-Mar/Jun/Sep/Dec)	Female	Wellington	Working Age Population	165.8
1996Q2	Labour Force Status by Sex by Regional Council (Qrtly-Mar/Jun/Sep/Dec)	Female	Wellington	Labour Force Participation Rate	61.4
1996Q2	Labour Force Status by Sex by Regional Council (Qrtly-Mar/Jun/Sep/Dec)	Female	Wellington	Unemployment Rate	6.5
1996Q2	Labour Force Status by Sex by Regional Council (Qrtly-Mar/Jun/Sep/Dec)	Female	Wellington	Employment Rate	57.4
1996Q2	Labour Force Status by Sex by Regional Council (Qrtly-Mar/Jun/Sep/Dec)	Female	Wellington	Underutilisation rate	..
1996Q2	Labour Force Status by Sex by Regional Council (Qrtly-Mar/Jun/Sep/Dec)	Female	Wellington	Total Labour Force	101.7
1996Q2	Labour Force Status by Sex by Regional Council (Qrtly-Mar/Jun/Sep/Dec)	Female	Tasman / Nelson / Marlborough / West Coast	Persons Employed in Labour Force	31.9
1996Q2	Labour Force Status by Sex by Regional Council (Qrtly-Mar/Jun/Sep/Dec)	Female	Tasman / Nelson / Marlborough / West Coast	Persons Unemployed in Labour Force	1.8
1996Q2	Labour Force Status by Sex by Regional Council (Qrtly-Mar/Jun/Sep/Dec)	Female	Tasman / Nelson / Marlborough / West Coast	Not in Labour Force	24.6
1996Q2	Labour Force Status by Sex by Regional Council (Qrtly-Mar/Jun/Sep/Dec)	Female	Tasman / Nelson / Marlborough / West Coast	Working Age Population	58.3
1996Q2	Labour Force Status by Sex by Regional Council (Qrtly-Mar/Jun/Sep/Dec)	Female	Tasman / Nelson / Marlborough / West Coast	Labour Force Participation Rate	57.8
1996Q2	Labour Force Status by Sex by Regional Council (Qrtly-Mar/Jun/Sep/Dec)	Female	Tasman / Nelson / Marlborough / West Coast	Unemployment Rate	5.3
1996Q2	Labour Force Status by Sex by Regional Council (Qrtly-Mar/Jun/Sep/Dec)	Female	Tasman / Nelson / Marlborough / West Coast	Employment Rate	54.7
1996Q2	Labour Force Status by Sex by Regional Council (Qrtly-Mar/Jun/Sep/Dec)	Female	Tasman / Nelson / Marlborough / West Coast	Underutilisation rate	..
1996Q2	Labour Force Status by Sex by Regional Council (Qrtly-Mar/Jun/Sep/Dec)	Female	Tasman / Nelson / Marlborough / West Coast	Total Labour Force	33.7
1996Q2	Labour Force Status by Sex by Regional Council (Qrtly-Mar/Jun/Sep/Dec)	Female	Canterbury	Persons Employed in Labour Force	105.3
1996Q2	Labour Force Status by Sex by Regional Council (Qrtly-Mar/Jun/Sep/Dec)	Female	Canterbury	Persons Unemployed in Labour Force	7.3
1996Q2	Labour Force Status by Sex by Regional Council (Qrtly-Mar/Jun/Sep/Dec)	Female	Canterbury	Not in Labour Force	79.5
1996Q2	Labour Force Status by Sex by Regional Council (Qrtly-Mar/Jun/Sep/Dec)	Female	Canterbury	Working Age Population	192.1
1996Q2	Labour Force Status by Sex by Regional Council (Qrtly-Mar/Jun/Sep/Dec)	Female	Canterbury	Labour Force Participation Rate	58.6
1996Q2	Labour Force Status by Sex by Regional Council (Qrtly-Mar/Jun/Sep/Dec)	Female	Canterbury	Unemployment Rate	6.5
1996Q2	Labour Force Status by Sex by Regional Council (Qrtly-Mar/Jun/Sep/Dec)	Female	Canterbury	Employment Rate	54.8
1996Q2	Labour Force Status by Sex by Regional Council (Qrtly-Mar/Jun/Sep/Dec)	Female	Canterbury	Underutilisation rate	..
1996Q2	Labour Force Status by Sex by Regional Council (Qrtly-Mar/Jun/Sep/Dec)	Female	Canterbury	Total Labour Force	112.5
1996Q2	Labour Force Status by Sex by Regional Council (Qrtly-Mar/Jun/Sep/Dec)	Female	Otago / Southland	Persons Employed in Labour Force	..
1996Q2	Labour Force Status by Sex by Regional Council (Qrtly-Mar/Jun/Sep/Dec)	Female	Otago / Southland	Persons Unemployed in Labour Force	..
1996Q2	Labour Force Status by Sex by Regional Council (Qrtly-Mar/Jun/Sep/Dec)	Female	Otago / Southland	Not in Labour Force	..
1996Q2	Labour Force Status by Sex by Regional Council (Qrtly-Mar/Jun/Sep/Dec)	Female	Otago / Southland	Working Age Population	..
1996Q2	Labour Force Status by Sex by Regional Council (Qrtly-Mar/Jun/Sep/Dec)	Female	Otago / Southland	Labour Force Participation Rate	..
1996Q2	Labour Force Status by Sex by Regional Council (Qrtly-Mar/Jun/Sep/Dec)	Female	Otago / Southland	Unemployment Rate	..
1996Q2	Labour Force Status by Sex by Regional Council (Qrtly-Mar/Jun/Sep/Dec)	Female	Otago / Southland	Employment Rate	..
1996Q2	Labour Force Status by Sex by Regional Council (Qrtly-Mar/Jun/Sep/Dec)	Female	Otago / Southland	Underutilisation rate	..
1996Q2	Labour Force Status by Sex by Regional Council (Qrtly-Mar/Jun/Sep/Dec)	Female	Otago / Southland	Total Labour Force	..
1996Q2	Labour Force Status by Sex by Regional Council (Qrtly-Mar/Jun/Sep/Dec)	Female	Otago	Persons Employed in Labour Force	39.2
1996Q2	Labour Force Status by Sex by Regional Council (Qrtly-Mar/Jun/Sep/Dec)	Female	Otago	Persons Unemployed in Labour Force	2
1996Q2	Labour Force Status by Sex by Regional Council (Qrtly-Mar/Jun/Sep/Dec)	Female	Otago	Not in Labour Force	32.7
1996Q2	Labour Force Status by Sex by Regional Council (Qrtly-Mar/Jun/Sep/Dec)	Female	Otago	Working Age Population	73.9
1996Q2	Labour Force Status by Sex by Regional Council (Qrtly-Mar/Jun/Sep/Dec)	Female	Otago	Labour Force Participation Rate	55.8
1996Q2	Labour Force Status by Sex by Regional Council (Qrtly-Mar/Jun/Sep/Dec)	Female	Otago	Unemployment Rate	4.8
1996Q2	Labour Force Status by Sex by Regional Council (Qrtly-Mar/Jun/Sep/Dec)	Female	Otago	Employment Rate	53.1
1996Q2	Labour Force Status by Sex by Regional Council (Qrtly-Mar/Jun/Sep/Dec)	Female	Otago	Underutilisation rate	..
1996Q2	Labour Force Status by Sex by Regional Council (Qrtly-Mar/Jun/Sep/Dec)	Female	Otago	Total Labour Force	41.2
1996Q2	Labour Force Status by Sex by Regional Council (Qrtly-Mar/Jun/Sep/Dec)	Female	Southland	Persons Employed in Labour Force	20
1996Q2	Labour Force Status by Sex by Regional Council (Qrtly-Mar/Jun/Sep/Dec)	Female	Southland	Persons Unemployed in Labour Force	1.3
1996Q2	Labour Force Status by Sex by Regional Council (Qrtly-Mar/Jun/Sep/Dec)	Female	Southland	Not in Labour Force	17.1
1996Q2	Labour Force Status by Sex by Regional Council (Qrtly-Mar/Jun/Sep/Dec)	Female	Southland	Working Age Population	38.5
1996Q2	Labour Force Status by Sex by Regional Council (Qrtly-Mar/Jun/Sep/Dec)	Female	Southland	Labour Force Participation Rate	55.4
1996Q2	Labour Force Status by Sex by Regional Council (Qrtly-Mar/Jun/Sep/Dec)	Female	Southland	Unemployment Rate	6.2
1996Q2	Labour Force Status by Sex by Regional Council (Qrtly-Mar/Jun/Sep/Dec)	Female	Southland	Employment Rate	52
1996Q2	Labour Force Status by Sex by Regional Council (Qrtly-Mar/Jun/Sep/Dec)	Female	Southland	Underutilisation rate	..
1996Q2	Labour Force Status by Sex by Regional Council (Qrtly-Mar/Jun/Sep/Dec)	Female	Southland	Total Labour Force	21.3
1996Q2	Labour Force Status by Sex by Regional Council (Qrtly-Mar/Jun/Sep/Dec)	Female	North Island	Persons Employed in Labour Force	581.4
1996Q2	Labour Force Status by Sex by Regional Council (Qrtly-Mar/Jun/Sep/Dec)	Female	North Island	Persons Unemployed in Labour Force	40.4
1996Q2	Labour Force Status by Sex by Regional Council (Qrtly-Mar/Jun/Sep/Dec)	Female	North Island	Not in Labour Force	465.9
1996Q2	Labour Force Status by Sex by Regional Council (Qrtly-Mar/Jun/Sep/Dec)	Female	North Island	Working Age Population	1087.6
1996Q2	Labour Force Status by Sex by Regional Council (Qrtly-Mar/Jun/Sep/Dec)	Female	North Island	Labour Force Participation Rate	57.2
1996Q2	Labour Force Status by Sex by Regional Council (Qrtly-Mar/Jun/Sep/Dec)	Female	North Island	Unemployment Rate	6.5
1996Q2	Labour Force Status by Sex by Regional Council (Qrtly-Mar/Jun/Sep/Dec)	Female	North Island	Employment Rate	53.5
1996Q2	Labour Force Status by Sex by Regional Council (Qrtly-Mar/Jun/Sep/Dec)	Female	North Island	Underutilisation rate	..
1996Q2	Labour Force Status by Sex by Regional Council (Qrtly-Mar/Jun/Sep/Dec)	Female	North Island	Total Labour Force	621.7
1996Q2	Labour Force Status by Sex by Regional Council (Qrtly-Mar/Jun/Sep/Dec)	Female	South Island	Persons Employed in Labour Force	196.4
1996Q2	Labour Force Status by Sex by Regional Council (Qrtly-Mar/Jun/Sep/Dec)	Female	South Island	Persons Unemployed in Labour Force	12.4
1996Q2	Labour Force Status by Sex by Regional Council (Qrtly-Mar/Jun/Sep/Dec)	Female	South Island	Not in Labour Force	154
1996Q2	Labour Force Status by Sex by Regional Council (Qrtly-Mar/Jun/Sep/Dec)	Female	South Island	Working Age Population	362.7
1996Q2	Labour Force Status by Sex by Regional Council (Qrtly-Mar/Jun/Sep/Dec)	Female	South Island	Labour Force Participation Rate	57.6
1996Q2	Labour Force Status by Sex by Regional Council (Qrtly-Mar/Jun/Sep/Dec)	Female	South Island	Unemployment Rate	5.9
1996Q2	Labour Force Status by Sex by Regional Council (Qrtly-Mar/Jun/Sep/Dec)	Female	South Island	Employment Rate	54.1
1996Q2	Labour Force Status by Sex by Regional Council (Qrtly-Mar/Jun/Sep/Dec)	Female	South Island	Underutilisation rate	..
1996Q2	Labour Force Status by Sex by Regional Council (Qrtly-Mar/Jun/Sep/Dec)	Female	South Island	Total Labour Force	208.8
1996Q2	Labour Force Status by Sex by Regional Council (Qrtly-Mar/Jun/Sep/Dec)	Female	Total All Regional Councils	Persons Employed in Labour Force	777.8
1996Q2	Labour Force Status by Sex by Regional Council (Qrtly-Mar/Jun/Sep/Dec)	Female	Total All Regional Councils	Persons Unemployed in Labour Force	52.7
1996Q2	Labour Force Status by Sex by Regional Council (Qrtly-Mar/Jun/Sep/Dec)	Female	Total All Regional Councils	Not in Labour Force	619.9
1996Q2	Labour Force Status by Sex by Regional Council (Qrtly-Mar/Jun/Sep/Dec)	Female	Total All Regional Councils	Working Age Population	1450.4
1996Q2	Labour Force Status by Sex by Regional Council (Qrtly-Mar/Jun/Sep/Dec)	Female	Total All Regional Councils	Labour Force Participation Rate	57.3
1996Q2	Labour Force Status by Sex by Regional Council (Qrtly-Mar/Jun/Sep/Dec)	Female	Total All Regional Councils	Unemployment Rate	6.3
1996Q2	Labour Force Status by Sex by Regional Council (Qrtly-Mar/Jun/Sep/Dec)	Female	Total All Regional Councils	Employment Rate	53.6
1996Q2	Labour Force Status by Sex by Regional Council (Qrtly-Mar/Jun/Sep/Dec)	Female	Total All Regional Councils	Underutilisation rate	..
1996Q2	Labour Force Status by Sex by Regional Council (Qrtly-Mar/Jun/Sep/Dec)	Female	Total All Regional Councils	Total Labour Force	830.5
1996Q2	Labour Force Status by Sex by Regional Council (Qrtly-Mar/Jun/Sep/Dec)	Total Both Sexes	Northland	Persons Employed in Labour Force	54.4
1996Q2	Labour Force Status by Sex by Regional Council (Qrtly-Mar/Jun/Sep/Dec)	Total Both Sexes	Northland	Persons Unemployed in Labour Force	7
1996Q2	Labour Force Status by Sex by Regional Council (Qrtly-Mar/Jun/Sep/Dec)	Total Both Sexes	Northland	Not in Labour Force	41.2
1996Q2	Labour Force Status by Sex by Regional Council (Qrtly-Mar/Jun/Sep/Dec)	Total Both Sexes	Northland	Working Age Population	102.6
1996Q2	Labour Force Status by Sex by Regional Council (Qrtly-Mar/Jun/Sep/Dec)	Total Both Sexes	Northland	Labour Force Participation Rate	59.8
1996Q2	Labour Force Status by Sex by Regional Council (Qrtly-Mar/Jun/Sep/Dec)	Total Both Sexes	Northland	Unemployment Rate	11.4
1996Q2	Labour Force Status by Sex by Regional Council (Qrtly-Mar/Jun/Sep/Dec)	Total Both Sexes	Northland	Employment Rate	53
1996Q2	Labour Force Status by Sex by Regional Council (Qrtly-Mar/Jun/Sep/Dec)	Total Both Sexes	Northland	Underutilisation rate	..
1996Q2	Labour Force Status by Sex by Regional Council (Qrtly-Mar/Jun/Sep/Dec)	Total Both Sexes	Northland	Total Labour Force	61.3
1996Q2	Labour Force Status by Sex by Regional Council (Qrtly-Mar/Jun/Sep/Dec)	Total Both Sexes	Auckland	Persons Employed in Labour Force	546.3
1996Q2	Labour Force Status by Sex by Regional Council (Qrtly-Mar/Jun/Sep/Dec)	Total Both Sexes	Auckland	Persons Unemployed in Labour Force	30.3
1996Q2	Labour Force Status by Sex by Regional Council (Qrtly-Mar/Jun/Sep/Dec)	Total Both Sexes	Auckland	Not in Labour Force	270.5
1996Q2	Labour Force Status by Sex by Regional Council (Qrtly-Mar/Jun/Sep/Dec)	Total Both Sexes	Auckland	Working Age Population	847.1
1996Q2	Labour Force Status by Sex by Regional Council (Qrtly-Mar/Jun/Sep/Dec)	Total Both Sexes	Auckland	Labour Force Participation Rate	68.1
1996Q2	Labour Force Status by Sex by Regional Council (Qrtly-Mar/Jun/Sep/Dec)	Total Both Sexes	Auckland	Unemployment Rate	5.3
1996Q2	Labour Force Status by Sex by Regional Council (Qrtly-Mar/Jun/Sep/Dec)	Total Both Sexes	Auckland	Employment Rate	64.5
1996Q2	Labour Force Status by Sex by Regional Council (Qrtly-Mar/Jun/Sep/Dec)	Total Both Sexes	Auckland	Underutilisation rate	..
1996Q2	Labour Force Status by Sex by Regional Council (Qrtly-Mar/Jun/Sep/Dec)	Total Both Sexes	Auckland	Total Labour Force	576.6
1996Q2	Labour Force Status by Sex by Regional Council (Qrtly-Mar/Jun/Sep/Dec)	Total Both Sexes	Waikato	Persons Employed in Labour Force	159.3
1996Q2	Labour Force Status by Sex by Regional Council (Qrtly-Mar/Jun/Sep/Dec)	Total Both Sexes	Waikato	Persons Unemployed in Labour Force	11
1996Q2	Labour Force Status by Sex by Regional Council (Qrtly-Mar/Jun/Sep/Dec)	Total Both Sexes	Waikato	Not in Labour Force	95.6
1996Q2	Labour Force Status by Sex by Regional Council (Qrtly-Mar/Jun/Sep/Dec)	Total Both Sexes	Waikato	Working Age Population	265.9
1996Q2	Labour Force Status by Sex by Regional Council (Qrtly-Mar/Jun/Sep/Dec)	Total Both Sexes	Waikato	Labour Force Participation Rate	64.1
1996Q2	Labour Force Status by Sex by Regional Council (Qrtly-Mar/Jun/Sep/Dec)	Total Both Sexes	Waikato	Unemployment Rate	6.5
1996Q2	Labour Force Status by Sex by Regional Council (Qrtly-Mar/Jun/Sep/Dec)	Total Both Sexes	Waikato	Employment Rate	59.9
1996Q2	Labour Force Status by Sex by Regional Council (Qrtly-Mar/Jun/Sep/Dec)	Total Both Sexes	Waikato	Underutilisation rate	..
1996Q2	Labour Force Status by Sex by Regional Council (Qrtly-Mar/Jun/Sep/Dec)	Total Both Sexes	Waikato	Total Labour Force	170.3
1996Q2	Labour Force Status by Sex by Regional Council (Qrtly-Mar/Jun/Sep/Dec)	Total Both Sexes	Bay of Plenty	Persons Employed in Labour Force	94
1996Q2	Labour Force Status by Sex by Regional Council (Qrtly-Mar/Jun/Sep/Dec)	Total Both Sexes	Bay of Plenty	Persons Unemployed in Labour Force	6.6
1996Q2	Labour Force Status by Sex by Regional Council (Qrtly-Mar/Jun/Sep/Dec)	Total Both Sexes	Bay of Plenty	Not in Labour Force	70.2
1996Q2	Labour Force Status by Sex by Regional Council (Qrtly-Mar/Jun/Sep/Dec)	Total Both Sexes	Bay of Plenty	Working Age Population	170.9
1996Q2	Labour Force Status by Sex by Regional Council (Qrtly-Mar/Jun/Sep/Dec)	Total Both Sexes	Bay of Plenty	Labour Force Participation Rate	58.9
1996Q2	Labour Force Status by Sex by Regional Council (Qrtly-Mar/Jun/Sep/Dec)	Total Both Sexes	Bay of Plenty	Unemployment Rate	6.6
1996Q2	Labour Force Status by Sex by Regional Council (Qrtly-Mar/Jun/Sep/Dec)	Total Both Sexes	Bay of Plenty	Employment Rate	55
1996Q2	Labour Force Status by Sex by Regional Council (Qrtly-Mar/Jun/Sep/Dec)	Total Both Sexes	Bay of Plenty	Underutilisation rate	..
1996Q2	Labour Force Status by Sex by Regional Council (Qrtly-Mar/Jun/Sep/Dec)	Total Both Sexes	Bay of Plenty	Total Labour Force	100.6
1996Q2	Labour Force Status by Sex by Regional Council (Qrtly-Mar/Jun/Sep/Dec)	Total Both Sexes	Gisborne / Hawke's Bay	Persons Employed in Labour Force	81.7
1996Q2	Labour Force Status by Sex by Regional Council (Qrtly-Mar/Jun/Sep/Dec)	Total Both Sexes	Gisborne / Hawke's Bay	Persons Unemployed in Labour Force	6.5
1996Q2	Labour Force Status by Sex by Regional Council (Qrtly-Mar/Jun/Sep/Dec)	Total Both Sexes	Gisborne / Hawke's Bay	Not in Labour Force	54.2
1996Q2	Labour Force Status by Sex by Regional Council (Qrtly-Mar/Jun/Sep/Dec)	Total Both Sexes	Gisborne / Hawke's Bay	Working Age Population	142.4
1996Q2	Labour Force Status by Sex by Regional Council (Qrtly-Mar/Jun/Sep/Dec)	Total Both Sexes	Gisborne / Hawke's Bay	Labour Force Participation Rate	61.9
1996Q2	Labour Force Status by Sex by Regional Council (Qrtly-Mar/Jun/Sep/Dec)	Total Both Sexes	Gisborne / Hawke's Bay	Unemployment Rate	7.4
1996Q2	Labour Force Status by Sex by Regional Council (Qrtly-Mar/Jun/Sep/Dec)	Total Both Sexes	Gisborne / Hawke's Bay	Employment Rate	57.4
1996Q2	Labour Force Status by Sex by Regional Council (Qrtly-Mar/Jun/Sep/Dec)	Total Both Sexes	Gisborne / Hawke's Bay	Underutilisation rate	..
1996Q2	Labour Force Status by Sex by Regional Council (Qrtly-Mar/Jun/Sep/Dec)	Total Both Sexes	Gisborne / Hawke's Bay	Total Labour Force	88.2
1996Q2	Labour Force Status by Sex by Regional Council (Qrtly-Mar/Jun/Sep/Dec)	Total Both Sexes	Taranaki	Persons Employed in Labour Force	45.4
1996Q2	Labour Force Status by Sex by Regional Council (Qrtly-Mar/Jun/Sep/Dec)	Total Both Sexes	Taranaki	Persons Unemployed in Labour Force	3.1
1996Q2	Labour Force Status by Sex by Regional Council (Qrtly-Mar/Jun/Sep/Dec)	Total Both Sexes	Taranaki	Not in Labour Force	32.6
1996Q2	Labour Force Status by Sex by Regional Council (Qrtly-Mar/Jun/Sep/Dec)	Total Both Sexes	Taranaki	Working Age Population	81.1
1996Q2	Labour Force Status by Sex by Regional Council (Qrtly-Mar/Jun/Sep/Dec)	Total Both Sexes	Taranaki	Labour Force Participation Rate	59.8
1996Q2	Labour Force Status by Sex by Regional Council (Qrtly-Mar/Jun/Sep/Dec)	Total Both Sexes	Taranaki	Unemployment Rate	6.4
1996Q2	Labour Force Status by Sex by Regional Council (Qrtly-Mar/Jun/Sep/Dec)	Total Both Sexes	Taranaki	Employment Rate	55.9
1996Q2	Labour Force Status by Sex by Regional Council (Qrtly-Mar/Jun/Sep/Dec)	Total Both Sexes	Taranaki	Underutilisation rate	..
1996Q2	Labour Force Status by Sex by Regional Council (Qrtly-Mar/Jun/Sep/Dec)	Total Both Sexes	Taranaki	Total Labour Force	48.5
1996Q2	Labour Force Status by Sex by Regional Council (Qrtly-Mar/Jun/Sep/Dec)	Total Both Sexes	Taranaki / Manawatu - Whanganui	Persons Employed in Labour Force	..
1996Q2	Labour Force Status by Sex by Regional Council (Qrtly-Mar/Jun/Sep/Dec)	Total Both Sexes	Taranaki / Manawatu - Whanganui	Persons Unemployed in Labour Force	..
1996Q2	Labour Force Status by Sex by Regional Council (Qrtly-Mar/Jun/Sep/Dec)	Total Both Sexes	Taranaki / Manawatu - Whanganui	Not in Labour Force	..
1996Q2	Labour Force Status by Sex by Regional Council (Qrtly-Mar/Jun/Sep/Dec)	Total Both Sexes	Taranaki / Manawatu - Whanganui	Working Age Population	..
1996Q2	Labour Force Status by Sex by Regional Council (Qrtly-Mar/Jun/Sep/Dec)	Total Both Sexes	Taranaki / Manawatu - Whanganui	Labour Force Participation Rate	..
1996Q2	Labour Force Status by Sex by Regional Council (Qrtly-Mar/Jun/Sep/Dec)	Total Both Sexes	Taranaki / Manawatu - Whanganui	Unemployment Rate	..
1996Q2	Labour Force Status by Sex by Regional Council (Qrtly-Mar/Jun/Sep/Dec)	Total Both Sexes	Taranaki / Manawatu - Whanganui	Employment Rate	..
1996Q2	Labour Force Status by Sex by Regional Council (Qrtly-Mar/Jun/Sep/Dec)	Total Both Sexes	Taranaki / Manawatu - Whanganui	Underutilisation rate	..
1996Q2	Labour Force Status by Sex by Regional Council (Qrtly-Mar/Jun/Sep/Dec)	Total Both Sexes	Taranaki / Manawatu - Whanganui	Total Labour Force	..
1996Q2	Labour Force Status by Sex by Regional Council (Qrtly-Mar/Jun/Sep/Dec)	Total Both Sexes	Manawatu - Whanganui	Persons Employed in Labour Force	100.9
1996Q2	Labour Force Status by Sex by Regional Council (Qrtly-Mar/Jun/Sep/Dec)	Total Both Sexes	Manawatu - Whanganui	Persons Unemployed in Labour Force	6.8
1996Q2	Labour Force Status by Sex by Regional Council (Qrtly-Mar/Jun/Sep/Dec)	Total Both Sexes	Manawatu - Whanganui	Not in Labour Force	64.8
1996Q2	Labour Force Status by Sex by Regional Council (Qrtly-Mar/Jun/Sep/Dec)	Total Both Sexes	Manawatu - Whanganui	Working Age Population	172.5
1996Q2	Labour Force Status by Sex by Regional Council (Qrtly-Mar/Jun/Sep/Dec)	Total Both Sexes	Manawatu - Whanganui	Labour Force Participation Rate	62.4
1996Q2	Labour Force Status by Sex by Regional Council (Qrtly-Mar/Jun/Sep/Dec)	Total Both Sexes	Manawatu - Whanganui	Unemployment Rate	6.3
1996Q2	Labour Force Status by Sex by Regional Council (Qrtly-Mar/Jun/Sep/Dec)	Total Both Sexes	Manawatu - Whanganui	Employment Rate	58.5
1996Q2	Labour Force Status by Sex by Regional Council (Qrtly-Mar/Jun/Sep/Dec)	Total Both Sexes	Manawatu - Whanganui	Underutilisation rate	..
1996Q2	Labour Force Status by Sex by Regional Council (Qrtly-Mar/Jun/Sep/Dec)	Total Both Sexes	Manawatu - Whanganui	Total Labour Force	107.7
1996Q2	Labour Force Status by Sex by Regional Council (Qrtly-Mar/Jun/Sep/Dec)	Total Both Sexes	Wellington	Persons Employed in Labour Force	212
1996Q2	Labour Force Status by Sex by Regional Council (Qrtly-Mar/Jun/Sep/Dec)	Total Both Sexes	Wellington	Persons Unemployed in Labour Force	14.5
1996Q2	Labour Force Status by Sex by Regional Council (Qrtly-Mar/Jun/Sep/Dec)	Total Both Sexes	Wellington	Not in Labour Force	101.6
1996Q2	Labour Force Status by Sex by Regional Council (Qrtly-Mar/Jun/Sep/Dec)	Total Both Sexes	Wellington	Working Age Population	328.1
1996Q2	Labour Force Status by Sex by Regional Council (Qrtly-Mar/Jun/Sep/Dec)	Total Both Sexes	Wellington	Labour Force Participation Rate	69
1996Q2	Labour Force Status by Sex by Regional Council (Qrtly-Mar/Jun/Sep/Dec)	Total Both Sexes	Wellington	Unemployment Rate	6.4
1996Q2	Labour Force Status by Sex by Regional Council (Qrtly-Mar/Jun/Sep/Dec)	Total Both Sexes	Wellington	Employment Rate	64.6
1996Q2	Labour Force Status by Sex by Regional Council (Qrtly-Mar/Jun/Sep/Dec)	Total Both Sexes	Wellington	Underutilisation rate	..
1996Q2	Labour Force Status by Sex by Regional Council (Qrtly-Mar/Jun/Sep/Dec)	Total Both Sexes	Wellington	Total Labour Force	226.5
1996Q2	Labour Force Status by Sex by Regional Council (Qrtly-Mar/Jun/Sep/Dec)	Total Both Sexes	Tasman / Nelson / Marlborough / West Coast	Persons Employed in Labour Force	73.2
1996Q2	Labour Force Status by Sex by Regional Council (Qrtly-Mar/Jun/Sep/Dec)	Total Both Sexes	Tasman / Nelson / Marlborough / West Coast	Persons Unemployed in Labour Force	4.6
1996Q2	Labour Force Status by Sex by Regional Council (Qrtly-Mar/Jun/Sep/Dec)	Total Both Sexes	Tasman / Nelson / Marlborough / West Coast	Not in Labour Force	38.4
1996Q2	Labour Force Status by Sex by Regional Council (Qrtly-Mar/Jun/Sep/Dec)	Total Both Sexes	Tasman / Nelson / Marlborough / West Coast	Working Age Population	116.2
1996Q2	Labour Force Status by Sex by Regional Council (Qrtly-Mar/Jun/Sep/Dec)	Total Both Sexes	Tasman / Nelson / Marlborough / West Coast	Labour Force Participation Rate	67
1996Q2	Labour Force Status by Sex by Regional Council (Qrtly-Mar/Jun/Sep/Dec)	Total Both Sexes	Tasman / Nelson / Marlborough / West Coast	Unemployment Rate	5.9
1996Q2	Labour Force Status by Sex by Regional Council (Qrtly-Mar/Jun/Sep/Dec)	Total Both Sexes	Tasman / Nelson / Marlborough / West Coast	Employment Rate	63
1996Q2	Labour Force Status by Sex by Regional Council (Qrtly-Mar/Jun/Sep/Dec)	Total Both Sexes	Tasman / Nelson / Marlborough / West Coast	Underutilisation rate	..
1996Q2	Labour Force Status by Sex by Regional Council (Qrtly-Mar/Jun/Sep/Dec)	Total Both Sexes	Tasman / Nelson / Marlborough / West Coast	Total Labour Force	77.8
1996Q2	Labour Force Status by Sex by Regional Council (Qrtly-Mar/Jun/Sep/Dec)	Total Both Sexes	Canterbury	Persons Employed in Labour Force	231.6
1996Q2	Labour Force Status by Sex by Regional Council (Qrtly-Mar/Jun/Sep/Dec)	Total Both Sexes	Canterbury	Persons Unemployed in Labour Force	14.7
1996Q2	Labour Force Status by Sex by Regional Council (Qrtly-Mar/Jun/Sep/Dec)	Total Both Sexes	Canterbury	Not in Labour Force	128.6
1996Q2	Labour Force Status by Sex by Regional Council (Qrtly-Mar/Jun/Sep/Dec)	Total Both Sexes	Canterbury	Working Age Population	375
1996Q2	Labour Force Status by Sex by Regional Council (Qrtly-Mar/Jun/Sep/Dec)	Total Both Sexes	Canterbury	Labour Force Participation Rate	65.7
1996Q2	Labour Force Status by Sex by Regional Council (Qrtly-Mar/Jun/Sep/Dec)	Total Both Sexes	Canterbury	Unemployment Rate	6
1996Q2	Labour Force Status by Sex by Regional Council (Qrtly-Mar/Jun/Sep/Dec)	Total Both Sexes	Canterbury	Employment Rate	61.8
1996Q2	Labour Force Status by Sex by Regional Council (Qrtly-Mar/Jun/Sep/Dec)	Total Both Sexes	Canterbury	Underutilisation rate	..
1996Q2	Labour Force Status by Sex by Regional Council (Qrtly-Mar/Jun/Sep/Dec)	Total Both Sexes	Canterbury	Total Labour Force	246.3
1996Q2	Labour Force Status by Sex by Regional Council (Qrtly-Mar/Jun/Sep/Dec)	Total Both Sexes	Otago / Southland	Persons Employed in Labour Force	..
1996Q2	Labour Force Status by Sex by Regional Council (Qrtly-Mar/Jun/Sep/Dec)	Total Both Sexes	Otago / Southland	Persons Unemployed in Labour Force	..
1996Q2	Labour Force Status by Sex by Regional Council (Qrtly-Mar/Jun/Sep/Dec)	Total Both Sexes	Otago / Southland	Not in Labour Force	..
1996Q2	Labour Force Status by Sex by Regional Council (Qrtly-Mar/Jun/Sep/Dec)	Total Both Sexes	Otago / Southland	Working Age Population	..
1996Q2	Labour Force Status by Sex by Regional Council (Qrtly-Mar/Jun/Sep/Dec)	Total Both Sexes	Otago / Southland	Labour Force Participation Rate	..
1996Q2	Labour Force Status by Sex by Regional Council (Qrtly-Mar/Jun/Sep/Dec)	Total Both Sexes	Otago / Southland	Unemployment Rate	..
1996Q2	Labour Force Status by Sex by Regional Council (Qrtly-Mar/Jun/Sep/Dec)	Total Both Sexes	Otago / Southland	Employment Rate	..
1996Q2	Labour Force Status by Sex by Regional Council (Qrtly-Mar/Jun/Sep/Dec)	Total Both Sexes	Otago / Southland	Underutilisation rate	..
1996Q2	Labour Force Status by Sex by Regional Council (Qrtly-Mar/Jun/Sep/Dec)	Total Both Sexes	Otago / Southland	Total Labour Force	..
1996Q2	Labour Force Status by Sex by Regional Council (Qrtly-Mar/Jun/Sep/Dec)	Total Both Sexes	Otago	Persons Employed in Labour Force	88.4
1996Q2	Labour Force Status by Sex by Regional Council (Qrtly-Mar/Jun/Sep/Dec)	Total Both Sexes	Otago	Persons Unemployed in Labour Force	5.5
1996Q2	Labour Force Status by Sex by Regional Council (Qrtly-Mar/Jun/Sep/Dec)	Total Both Sexes	Otago	Not in Labour Force	55.6
1996Q2	Labour Force Status by Sex by Regional Council (Qrtly-Mar/Jun/Sep/Dec)	Total Both Sexes	Otago	Working Age Population	149.5
1996Q2	Labour Force Status by Sex by Regional Council (Qrtly-Mar/Jun/Sep/Dec)	Total Both Sexes	Otago	Labour Force Participation Rate	62.8
1996Q2	Labour Force Status by Sex by Regional Council (Qrtly-Mar/Jun/Sep/Dec)	Total Both Sexes	Otago	Unemployment Rate	5.9
1996Q2	Labour Force Status by Sex by Regional Council (Qrtly-Mar/Jun/Sep/Dec)	Total Both Sexes	Otago	Employment Rate	59.1
1996Q2	Labour Force Status by Sex by Regional Council (Qrtly-Mar/Jun/Sep/Dec)	Total Both Sexes	Otago	Underutilisation rate	..
1996Q2	Labour Force Status by Sex by Regional Council (Qrtly-Mar/Jun/Sep/Dec)	Total Both Sexes	Otago	Total Labour Force	93.9
1996Q2	Labour Force Status by Sex by Regional Council (Qrtly-Mar/Jun/Sep/Dec)	Total Both Sexes	Southland	Persons Employed in Labour Force	48
1996Q2	Labour Force Status by Sex by Regional Council (Qrtly-Mar/Jun/Sep/Dec)	Total Both Sexes	Southland	Persons Unemployed in Labour Force	2.4
1996Q2	Labour Force Status by Sex by Regional Council (Qrtly-Mar/Jun/Sep/Dec)	Total Both Sexes	Southland	Not in Labour Force	24.4
1996Q2	Labour Force Status by Sex by Regional Council (Qrtly-Mar/Jun/Sep/Dec)	Total Both Sexes	Southland	Working Age Population	74.8
1996Q2	Labour Force Status by Sex by Regional Council (Qrtly-Mar/Jun/Sep/Dec)	Total Both Sexes	Southland	Labour Force Participation Rate	67.3
1996Q2	Labour Force Status by Sex by Regional Council (Qrtly-Mar/Jun/Sep/Dec)	Total Both Sexes	Southland	Unemployment Rate	4.7
1996Q2	Labour Force Status by Sex by Regional Council (Qrtly-Mar/Jun/Sep/Dec)	Total Both Sexes	Southland	Employment Rate	64.1
1996Q2	Labour Force Status by Sex by Regional Council (Qrtly-Mar/Jun/Sep/Dec)	Total Both Sexes	Southland	Underutilisation rate	..
1996Q2	Labour Force Status by Sex by Regional Council (Qrtly-Mar/Jun/Sep/Dec)	Total Both Sexes	Southland	Total Labour Force	50.3
1996Q2	Labour Force Status by Sex by Regional Council (Qrtly-Mar/Jun/Sep/Dec)	Total Both Sexes	North Island	Persons Employed in Labour Force	1294
1996Q2	Labour Force Status by Sex by Regional Council (Qrtly-Mar/Jun/Sep/Dec)	Total Both Sexes	North Island	Persons Unemployed in Labour Force	85.9
1996Q2	Labour Force Status by Sex by Regional Council (Qrtly-Mar/Jun/Sep/Dec)	Total Both Sexes	North Island	Not in Labour Force	730.7
1996Q2	Labour Force Status by Sex by Regional Council (Qrtly-Mar/Jun/Sep/Dec)	Total Both Sexes	North Island	Working Age Population	2110.6
1996Q2	Labour Force Status by Sex by Regional Council (Qrtly-Mar/Jun/Sep/Dec)	Total Both Sexes	North Island	Labour Force Participation Rate	65.4
1996Q2	Labour Force Status by Sex by Regional Council (Qrtly-Mar/Jun/Sep/Dec)	Total Both Sexes	North Island	Unemployment Rate	6.2
1996Q2	Labour Force Status by Sex by Regional Council (Qrtly-Mar/Jun/Sep/Dec)	Total Both Sexes	North Island	Employment Rate	61.3
1996Q2	Labour Force Status by Sex by Regional Council (Qrtly-Mar/Jun/Sep/Dec)	Total Both Sexes	North Island	Underutilisation rate	..
1996Q2	Labour Force Status by Sex by Regional Council (Qrtly-Mar/Jun/Sep/Dec)	Total Both Sexes	North Island	Total Labour Force	1379.9
1996Q2	Labour Force Status by Sex by Regional Council (Qrtly-Mar/Jun/Sep/Dec)	Total Both Sexes	South Island	Persons Employed in Labour Force	441.2
1996Q2	Labour Force Status by Sex by Regional Council (Qrtly-Mar/Jun/Sep/Dec)	Total Both Sexes	South Island	Persons Unemployed in Labour Force	27.2
1996Q2	Labour Force Status by Sex by Regional Council (Qrtly-Mar/Jun/Sep/Dec)	Total Both Sexes	South Island	Not in Labour Force	247.1
1996Q2	Labour Force Status by Sex by Regional Council (Qrtly-Mar/Jun/Sep/Dec)	Total Both Sexes	South Island	Working Age Population	715.5
1996Q2	Labour Force Status by Sex by Regional Council (Qrtly-Mar/Jun/Sep/Dec)	Total Both Sexes	South Island	Labour Force Participation Rate	65.5
1996Q2	Labour Force Status by Sex by Regional Council (Qrtly-Mar/Jun/Sep/Dec)	Total Both Sexes	South Island	Unemployment Rate	5.8
1996Q2	Labour Force Status by Sex by Regional Council (Qrtly-Mar/Jun/Sep/Dec)	Total Both Sexes	South Island	Employment Rate	61.7
1996Q2	Labour Force Status by Sex by Regional Council (Qrtly-Mar/Jun/Sep/Dec)	Total Both Sexes	South Island	Underutilisation rate	..
1996Q2	Labour Force Status by Sex by Regional Council (Qrtly-Mar/Jun/Sep/Dec)	Total Both Sexes	South Island	Total Labour Force	468.4
1996Q2	Labour Force Status by Sex by Regional Council (Qrtly-Mar/Jun/Sep/Dec)	Total Both Sexes	Total All Regional Councils	Persons Employed in Labour Force	1735.1
1996Q2	Labour Force Status by Sex by Regional Council (Qrtly-Mar/Jun/Sep/Dec)	Total Both Sexes	Total All Regional Councils	Persons Unemployed in Labour Force	113.1
1996Q2	Labour Force Status by Sex by Regional Council (Qrtly-Mar/Jun/Sep/Dec)	Total Both Sexes	Total All Regional Councils	Not in Labour Force	977.8
1996Q2	Labour Force Status by Sex by Regional Council (Qrtly-Mar/Jun/Sep/Dec)	Total Both Sexes	Total All Regional Councils	Working Age Population	2826
1996Q2	Labour Force Status by Sex by Regional Council (Qrtly-Mar/Jun/Sep/Dec)	Total Both Sexes	Total All Regional Councils	Labour Force Participation Rate	65.4
1996Q2	Labour Force Status by Sex by Regional Council (Qrtly-Mar/Jun/Sep/Dec)	Total Both Sexes	Total All Regional Councils	Unemployment Rate	6.1
1996Q2	Labour Force Status by Sex by Regional Council (Qrtly-Mar/Jun/Sep/Dec)	Total Both Sexes	Total All Regional Councils	Employment Rate	61.4
1996Q2	Labour Force Status by Sex by Regional Council (Qrtly-Mar/Jun/Sep/Dec)	Total Both Sexes	Total All Regional Councils	Underutilisation rate	..
1996Q2	Labour Force Status by Sex by Regional Council (Qrtly-Mar/Jun/Sep/Dec)	Total Both Sexes	Total All Regional Councils	Total Labour Force	1848.2
1996Q3	Labour Force Status by Sex by Regional Council (Qrtly-Mar/Jun/Sep/Dec)	Male	Northland	Persons Employed in Labour Force	31.6
1996Q3	Labour Force Status by Sex by Regional Council (Qrtly-Mar/Jun/Sep/Dec)	Male	Northland	Persons Unemployed in Labour Force	3.4
1996Q3	Labour Force Status by Sex by Regional Council (Qrtly-Mar/Jun/Sep/Dec)	Male	Northland	Not in Labour Force	14.4
1996Q3	Labour Force Status by Sex by Regional Council (Qrtly-Mar/Jun/Sep/Dec)	Male	Northland	Working Age Population	49.4
1996Q3	Labour Force Status by Sex by Regional Council (Qrtly-Mar/Jun/Sep/Dec)	Male	Northland	Labour Force Participation Rate	70.9
1996Q3	Labour Force Status by Sex by Regional Council (Qrtly-Mar/Jun/Sep/Dec)	Male	Northland	Unemployment Rate	9.8
1996Q3	Labour Force Status by Sex by Regional Council (Qrtly-Mar/Jun/Sep/Dec)	Male	Northland	Employment Rate	64
1996Q3	Labour Force Status by Sex by Regional Council (Qrtly-Mar/Jun/Sep/Dec)	Male	Northland	Underutilisation rate	..
1996Q3	Labour Force Status by Sex by Regional Council (Qrtly-Mar/Jun/Sep/Dec)	Male	Northland	Total Labour Force	35
1996Q3	Labour Force Status by Sex by Regional Council (Qrtly-Mar/Jun/Sep/Dec)	Male	Auckland	Persons Employed in Labour Force	297.4
1996Q3	Labour Force Status by Sex by Regional Council (Qrtly-Mar/Jun/Sep/Dec)	Male	Auckland	Persons Unemployed in Labour Force	19.1
1996Q3	Labour Force Status by Sex by Regional Council (Qrtly-Mar/Jun/Sep/Dec)	Male	Auckland	Not in Labour Force	96.1
1996Q3	Labour Force Status by Sex by Regional Council (Qrtly-Mar/Jun/Sep/Dec)	Male	Auckland	Working Age Population	412.6
1996Q3	Labour Force Status by Sex by Regional Council (Qrtly-Mar/Jun/Sep/Dec)	Male	Auckland	Labour Force Participation Rate	76.7
1996Q3	Labour Force Status by Sex by Regional Council (Qrtly-Mar/Jun/Sep/Dec)	Male	Auckland	Unemployment Rate	6
1996Q3	Labour Force Status by Sex by Regional Council (Qrtly-Mar/Jun/Sep/Dec)	Male	Auckland	Employment Rate	72.1
1996Q3	Labour Force Status by Sex by Regional Council (Qrtly-Mar/Jun/Sep/Dec)	Male	Auckland	Underutilisation rate	..
1996Q3	Labour Force Status by Sex by Regional Council (Qrtly-Mar/Jun/Sep/Dec)	Male	Auckland	Total Labour Force	316.5
1996Q3	Labour Force Status by Sex by Regional Council (Qrtly-Mar/Jun/Sep/Dec)	Male	Waikato	Persons Employed in Labour Force	90.1
1996Q3	Labour Force Status by Sex by Regional Council (Qrtly-Mar/Jun/Sep/Dec)	Male	Waikato	Persons Unemployed in Labour Force	6
1996Q3	Labour Force Status by Sex by Regional Council (Qrtly-Mar/Jun/Sep/Dec)	Male	Waikato	Not in Labour Force	33.7
1996Q3	Labour Force Status by Sex by Regional Council (Qrtly-Mar/Jun/Sep/Dec)	Male	Waikato	Working Age Population	129.8
1996Q3	Labour Force Status by Sex by Regional Council (Qrtly-Mar/Jun/Sep/Dec)	Male	Waikato	Labour Force Participation Rate	74.1
1996Q3	Labour Force Status by Sex by Regional Council (Qrtly-Mar/Jun/Sep/Dec)	Male	Waikato	Unemployment Rate	6.3
1996Q3	Labour Force Status by Sex by Regional Council (Qrtly-Mar/Jun/Sep/Dec)	Male	Waikato	Employment Rate	69.4
1996Q3	Labour Force Status by Sex by Regional Council (Qrtly-Mar/Jun/Sep/Dec)	Male	Waikato	Underutilisation rate	..
1996Q3	Labour Force Status by Sex by Regional Council (Qrtly-Mar/Jun/Sep/Dec)	Male	Waikato	Total Labour Force	96.1
1996Q3	Labour Force Status by Sex by Regional Council (Qrtly-Mar/Jun/Sep/Dec)	Male	Bay of Plenty	Persons Employed in Labour Force	56
1996Q3	Labour Force Status by Sex by Regional Council (Qrtly-Mar/Jun/Sep/Dec)	Male	Bay of Plenty	Persons Unemployed in Labour Force	3.9
1996Q3	Labour Force Status by Sex by Regional Council (Qrtly-Mar/Jun/Sep/Dec)	Male	Bay of Plenty	Not in Labour Force	23.7
1996Q3	Labour Force Status by Sex by Regional Council (Qrtly-Mar/Jun/Sep/Dec)	Male	Bay of Plenty	Working Age Population	83.6
1996Q3	Labour Force Status by Sex by Regional Council (Qrtly-Mar/Jun/Sep/Dec)	Male	Bay of Plenty	Labour Force Participation Rate	71.7
1996Q3	Labour Force Status by Sex by Regional Council (Qrtly-Mar/Jun/Sep/Dec)	Male	Bay of Plenty	Unemployment Rate	6.5
1996Q3	Labour Force Status by Sex by Regional Council (Qrtly-Mar/Jun/Sep/Dec)	Male	Bay of Plenty	Employment Rate	67
1996Q3	Labour Force Status by Sex by Regional Council (Qrtly-Mar/Jun/Sep/Dec)	Male	Bay of Plenty	Underutilisation rate	..
1996Q3	Labour Force Status by Sex by Regional Council (Qrtly-Mar/Jun/Sep/Dec)	Male	Bay of Plenty	Total Labour Force	60
1996Q3	Labour Force Status by Sex by Regional Council (Qrtly-Mar/Jun/Sep/Dec)	Male	Gisborne / Hawke's Bay	Persons Employed in Labour Force	45.4
1996Q3	Labour Force Status by Sex by Regional Council (Qrtly-Mar/Jun/Sep/Dec)	Male	Gisborne / Hawke's Bay	Persons Unemployed in Labour Force	4
1996Q3	Labour Force Status by Sex by Regional Council (Qrtly-Mar/Jun/Sep/Dec)	Male	Gisborne / Hawke's Bay	Not in Labour Force	18.7
1996Q3	Labour Force Status by Sex by Regional Council (Qrtly-Mar/Jun/Sep/Dec)	Male	Gisborne / Hawke's Bay	Working Age Population	68.1
1996Q3	Labour Force Status by Sex by Regional Council (Qrtly-Mar/Jun/Sep/Dec)	Male	Gisborne / Hawke's Bay	Labour Force Participation Rate	72.6
1996Q3	Labour Force Status by Sex by Regional Council (Qrtly-Mar/Jun/Sep/Dec)	Male	Gisborne / Hawke's Bay	Unemployment Rate	8.1
1996Q3	Labour Force Status by Sex by Regional Council (Qrtly-Mar/Jun/Sep/Dec)	Male	Gisborne / Hawke's Bay	Employment Rate	66.7
1996Q3	Labour Force Status by Sex by Regional Council (Qrtly-Mar/Jun/Sep/Dec)	Male	Gisborne / Hawke's Bay	Underutilisation rate	..
1996Q3	Labour Force Status by Sex by Regional Council (Qrtly-Mar/Jun/Sep/Dec)	Male	Gisborne / Hawke's Bay	Total Labour Force	49.4
1996Q3	Labour Force Status by Sex by Regional Council (Qrtly-Mar/Jun/Sep/Dec)	Male	Taranaki	Persons Employed in Labour Force	25.9
1996Q3	Labour Force Status by Sex by Regional Council (Qrtly-Mar/Jun/Sep/Dec)	Male	Taranaki	Persons Unemployed in Labour Force	2
1996Q3	Labour Force Status by Sex by Regional Council (Qrtly-Mar/Jun/Sep/Dec)	Male	Taranaki	Not in Labour Force	12.1
1996Q3	Labour Force Status by Sex by Regional Council (Qrtly-Mar/Jun/Sep/Dec)	Male	Taranaki	Working Age Population	40
1996Q3	Labour Force Status by Sex by Regional Council (Qrtly-Mar/Jun/Sep/Dec)	Male	Taranaki	Labour Force Participation Rate	69.7
1996Q3	Labour Force Status by Sex by Regional Council (Qrtly-Mar/Jun/Sep/Dec)	Male	Taranaki	Unemployment Rate	7.1
1996Q3	Labour Force Status by Sex by Regional Council (Qrtly-Mar/Jun/Sep/Dec)	Male	Taranaki	Employment Rate	64.7
1996Q3	Labour Force Status by Sex by Regional Council (Qrtly-Mar/Jun/Sep/Dec)	Male	Taranaki	Underutilisation rate	..
1996Q3	Labour Force Status by Sex by Regional Council (Qrtly-Mar/Jun/Sep/Dec)	Male	Taranaki	Total Labour Force	27.9
1996Q3	Labour Force Status by Sex by Regional Council (Qrtly-Mar/Jun/Sep/Dec)	Male	Taranaki / Manawatu - Whanganui	Persons Employed in Labour Force	..
1996Q3	Labour Force Status by Sex by Regional Council (Qrtly-Mar/Jun/Sep/Dec)	Male	Taranaki / Manawatu - Whanganui	Persons Unemployed in Labour Force	..
1996Q3	Labour Force Status by Sex by Regional Council (Qrtly-Mar/Jun/Sep/Dec)	Male	Taranaki / Manawatu - Whanganui	Not in Labour Force	..
1996Q3	Labour Force Status by Sex by Regional Council (Qrtly-Mar/Jun/Sep/Dec)	Male	Taranaki / Manawatu - Whanganui	Working Age Population	..
1996Q3	Labour Force Status by Sex by Regional Council (Qrtly-Mar/Jun/Sep/Dec)	Male	Taranaki / Manawatu - Whanganui	Labour Force Participation Rate	..
1996Q3	Labour Force Status by Sex by Regional Council (Qrtly-Mar/Jun/Sep/Dec)	Male	Taranaki / Manawatu - Whanganui	Unemployment Rate	..
1996Q3	Labour Force Status by Sex by Regional Council (Qrtly-Mar/Jun/Sep/Dec)	Male	Taranaki / Manawatu - Whanganui	Employment Rate	..
1996Q3	Labour Force Status by Sex by Regional Council (Qrtly-Mar/Jun/Sep/Dec)	Male	Taranaki / Manawatu - Whanganui	Underutilisation rate	..
1996Q3	Labour Force Status by Sex by Regional Council (Qrtly-Mar/Jun/Sep/Dec)	Male	Taranaki / Manawatu - Whanganui	Total Labour Force	..
1996Q3	Labour Force Status by Sex by Regional Council (Qrtly-Mar/Jun/Sep/Dec)	Male	Manawatu - Whanganui	Persons Employed in Labour Force	55.5
1996Q3	Labour Force Status by Sex by Regional Council (Qrtly-Mar/Jun/Sep/Dec)	Male	Manawatu - Whanganui	Persons Unemployed in Labour Force	3.9
1996Q3	Labour Force Status by Sex by Regional Council (Qrtly-Mar/Jun/Sep/Dec)	Male	Manawatu - Whanganui	Not in Labour Force	23.3
1996Q3	Labour Force Status by Sex by Regional Council (Qrtly-Mar/Jun/Sep/Dec)	Male	Manawatu - Whanganui	Working Age Population	82.8
1996Q3	Labour Force Status by Sex by Regional Council (Qrtly-Mar/Jun/Sep/Dec)	Male	Manawatu - Whanganui	Labour Force Participation Rate	71.8
1996Q3	Labour Force Status by Sex by Regional Council (Qrtly-Mar/Jun/Sep/Dec)	Male	Manawatu - Whanganui	Unemployment Rate	6.6
1996Q3	Labour Force Status by Sex by Regional Council (Qrtly-Mar/Jun/Sep/Dec)	Male	Manawatu - Whanganui	Employment Rate	67
1996Q3	Labour Force Status by Sex by Regional Council (Qrtly-Mar/Jun/Sep/Dec)	Male	Manawatu - Whanganui	Underutilisation rate	..
1996Q3	Labour Force Status by Sex by Regional Council (Qrtly-Mar/Jun/Sep/Dec)	Male	Manawatu - Whanganui	Total Labour Force	59.4
1996Q3	Labour Force Status by Sex by Regional Council (Qrtly-Mar/Jun/Sep/Dec)	Male	Wellington	Persons Employed in Labour Force	114.9
1996Q3	Labour Force Status by Sex by Regional Council (Qrtly-Mar/Jun/Sep/Dec)	Male	Wellington	Persons Unemployed in Labour Force	7.9
1996Q3	Labour Force Status by Sex by Regional Council (Qrtly-Mar/Jun/Sep/Dec)	Male	Wellington	Not in Labour Force	38.5
1996Q3	Labour Force Status by Sex by Regional Council (Qrtly-Mar/Jun/Sep/Dec)	Male	Wellington	Working Age Population	161.3
1996Q3	Labour Force Status by Sex by Regional Council (Qrtly-Mar/Jun/Sep/Dec)	Male	Wellington	Labour Force Participation Rate	76.2
1996Q3	Labour Force Status by Sex by Regional Council (Qrtly-Mar/Jun/Sep/Dec)	Male	Wellington	Unemployment Rate	6.4
1996Q3	Labour Force Status by Sex by Regional Council (Qrtly-Mar/Jun/Sep/Dec)	Male	Wellington	Employment Rate	71.2
1996Q3	Labour Force Status by Sex by Regional Council (Qrtly-Mar/Jun/Sep/Dec)	Male	Wellington	Underutilisation rate	..
1996Q3	Labour Force Status by Sex by Regional Council (Qrtly-Mar/Jun/Sep/Dec)	Male	Wellington	Total Labour Force	122.8
1996Q3	Labour Force Status by Sex by Regional Council (Qrtly-Mar/Jun/Sep/Dec)	Male	Tasman / Nelson / Marlborough / West Coast	Persons Employed in Labour Force	39.9
1996Q3	Labour Force Status by Sex by Regional Council (Qrtly-Mar/Jun/Sep/Dec)	Male	Tasman / Nelson / Marlborough / West Coast	Persons Unemployed in Labour Force	2.5
1996Q3	Labour Force Status by Sex by Regional Council (Qrtly-Mar/Jun/Sep/Dec)	Male	Tasman / Nelson / Marlborough / West Coast	Not in Labour Force	14.9
1996Q3	Labour Force Status by Sex by Regional Council (Qrtly-Mar/Jun/Sep/Dec)	Male	Tasman / Nelson / Marlborough / West Coast	Working Age Population	57.3
1996Q3	Labour Force Status by Sex by Regional Council (Qrtly-Mar/Jun/Sep/Dec)	Male	Tasman / Nelson / Marlborough / West Coast	Labour Force Participation Rate	74
1996Q3	Labour Force Status by Sex by Regional Council (Qrtly-Mar/Jun/Sep/Dec)	Male	Tasman / Nelson / Marlborough / West Coast	Unemployment Rate	6
1996Q3	Labour Force Status by Sex by Regional Council (Qrtly-Mar/Jun/Sep/Dec)	Male	Tasman / Nelson / Marlborough / West Coast	Employment Rate	69.6
1996Q3	Labour Force Status by Sex by Regional Council (Qrtly-Mar/Jun/Sep/Dec)	Male	Tasman / Nelson / Marlborough / West Coast	Underutilisation rate	..
1996Q3	Labour Force Status by Sex by Regional Council (Qrtly-Mar/Jun/Sep/Dec)	Male	Tasman / Nelson / Marlborough / West Coast	Total Labour Force	42.4
1996Q3	Labour Force Status by Sex by Regional Council (Qrtly-Mar/Jun/Sep/Dec)	Male	Canterbury	Persons Employed in Labour Force	125.8
1996Q3	Labour Force Status by Sex by Regional Council (Qrtly-Mar/Jun/Sep/Dec)	Male	Canterbury	Persons Unemployed in Labour Force	7.9
1996Q3	Labour Force Status by Sex by Regional Council (Qrtly-Mar/Jun/Sep/Dec)	Male	Canterbury	Not in Labour Force	50.7
1996Q3	Labour Force Status by Sex by Regional Council (Qrtly-Mar/Jun/Sep/Dec)	Male	Canterbury	Working Age Population	184.5
1996Q3	Labour Force Status by Sex by Regional Council (Qrtly-Mar/Jun/Sep/Dec)	Male	Canterbury	Labour Force Participation Rate	72.5
1996Q3	Labour Force Status by Sex by Regional Council (Qrtly-Mar/Jun/Sep/Dec)	Male	Canterbury	Unemployment Rate	5.9
1996Q3	Labour Force Status by Sex by Regional Council (Qrtly-Mar/Jun/Sep/Dec)	Male	Canterbury	Employment Rate	68.2
1996Q3	Labour Force Status by Sex by Regional Council (Qrtly-Mar/Jun/Sep/Dec)	Male	Canterbury	Underutilisation rate	..
1996Q3	Labour Force Status by Sex by Regional Council (Qrtly-Mar/Jun/Sep/Dec)	Male	Canterbury	Total Labour Force	133.7
1996Q3	Labour Force Status by Sex by Regional Council (Qrtly-Mar/Jun/Sep/Dec)	Male	Otago / Southland	Persons Employed in Labour Force	..
1996Q3	Labour Force Status by Sex by Regional Council (Qrtly-Mar/Jun/Sep/Dec)	Male	Otago / Southland	Persons Unemployed in Labour Force	..
1996Q3	Labour Force Status by Sex by Regional Council (Qrtly-Mar/Jun/Sep/Dec)	Male	Otago / Southland	Not in Labour Force	..
1996Q3	Labour Force Status by Sex by Regional Council (Qrtly-Mar/Jun/Sep/Dec)	Male	Otago / Southland	Working Age Population	..
1996Q3	Labour Force Status by Sex by Regional Council (Qrtly-Mar/Jun/Sep/Dec)	Male	Otago / Southland	Labour Force Participation Rate	..
1996Q3	Labour Force Status by Sex by Regional Council (Qrtly-Mar/Jun/Sep/Dec)	Male	Otago / Southland	Unemployment Rate	..
1996Q3	Labour Force Status by Sex by Regional Council (Qrtly-Mar/Jun/Sep/Dec)	Male	Otago / Southland	Employment Rate	..
1996Q3	Labour Force Status by Sex by Regional Council (Qrtly-Mar/Jun/Sep/Dec)	Male	Otago / Southland	Underutilisation rate	..
1996Q3	Labour Force Status by Sex by Regional Council (Qrtly-Mar/Jun/Sep/Dec)	Male	Otago / Southland	Total Labour Force	..
1996Q3	Labour Force Status by Sex by Regional Council (Qrtly-Mar/Jun/Sep/Dec)	Male	Otago	Persons Employed in Labour Force	50.3
1996Q3	Labour Force Status by Sex by Regional Council (Qrtly-Mar/Jun/Sep/Dec)	Male	Otago	Persons Unemployed in Labour Force	2.4
1996Q3	Labour Force Status by Sex by Regional Council (Qrtly-Mar/Jun/Sep/Dec)	Male	Otago	Not in Labour Force	21.7
1996Q3	Labour Force Status by Sex by Regional Council (Qrtly-Mar/Jun/Sep/Dec)	Male	Otago	Working Age Population	74.4
1996Q3	Labour Force Status by Sex by Regional Council (Qrtly-Mar/Jun/Sep/Dec)	Male	Otago	Labour Force Participation Rate	70.9
1996Q3	Labour Force Status by Sex by Regional Council (Qrtly-Mar/Jun/Sep/Dec)	Male	Otago	Unemployment Rate	4.5
1996Q3	Labour Force Status by Sex by Regional Council (Qrtly-Mar/Jun/Sep/Dec)	Male	Otago	Employment Rate	67.7
1996Q3	Labour Force Status by Sex by Regional Council (Qrtly-Mar/Jun/Sep/Dec)	Male	Otago	Underutilisation rate	..
1996Q3	Labour Force Status by Sex by Regional Council (Qrtly-Mar/Jun/Sep/Dec)	Male	Otago	Total Labour Force	52.7
1996Q3	Labour Force Status by Sex by Regional Council (Qrtly-Mar/Jun/Sep/Dec)	Male	Southland	Persons Employed in Labour Force	26.5
1996Q3	Labour Force Status by Sex by Regional Council (Qrtly-Mar/Jun/Sep/Dec)	Male	Southland	Persons Unemployed in Labour Force	1.4
1996Q3	Labour Force Status by Sex by Regional Council (Qrtly-Mar/Jun/Sep/Dec)	Male	Southland	Not in Labour Force	8.3
1996Q3	Labour Force Status by Sex by Regional Council (Qrtly-Mar/Jun/Sep/Dec)	Male	Southland	Working Age Population	36.3
1996Q3	Labour Force Status by Sex by Regional Council (Qrtly-Mar/Jun/Sep/Dec)	Male	Southland	Labour Force Participation Rate	77.1
1996Q3	Labour Force Status by Sex by Regional Council (Qrtly-Mar/Jun/Sep/Dec)	Male	Southland	Unemployment Rate	5.1
1996Q3	Labour Force Status by Sex by Regional Council (Qrtly-Mar/Jun/Sep/Dec)	Male	Southland	Employment Rate	73.1
1996Q3	Labour Force Status by Sex by Regional Council (Qrtly-Mar/Jun/Sep/Dec)	Male	Southland	Underutilisation rate	..
1996Q3	Labour Force Status by Sex by Regional Council (Qrtly-Mar/Jun/Sep/Dec)	Male	Southland	Total Labour Force	27.9
1996Q3	Labour Force Status by Sex by Regional Council (Qrtly-Mar/Jun/Sep/Dec)	Male	North Island	Persons Employed in Labour Force	716.9
1996Q3	Labour Force Status by Sex by Regional Council (Qrtly-Mar/Jun/Sep/Dec)	Male	North Island	Persons Unemployed in Labour Force	50.3
1996Q3	Labour Force Status by Sex by Regional Council (Qrtly-Mar/Jun/Sep/Dec)	Male	North Island	Not in Labour Force	260.4
1996Q3	Labour Force Status by Sex by Regional Council (Qrtly-Mar/Jun/Sep/Dec)	Male	North Island	Working Age Population	1027.6
1996Q3	Labour Force Status by Sex by Regional Council (Qrtly-Mar/Jun/Sep/Dec)	Male	North Island	Labour Force Participation Rate	74.7
1996Q3	Labour Force Status by Sex by Regional Council (Qrtly-Mar/Jun/Sep/Dec)	Male	North Island	Unemployment Rate	6.6
1996Q3	Labour Force Status by Sex by Regional Council (Qrtly-Mar/Jun/Sep/Dec)	Male	North Island	Employment Rate	69.8
1996Q3	Labour Force Status by Sex by Regional Council (Qrtly-Mar/Jun/Sep/Dec)	Male	North Island	Underutilisation rate	..
1996Q3	Labour Force Status by Sex by Regional Council (Qrtly-Mar/Jun/Sep/Dec)	Male	North Island	Total Labour Force	767.2
1996Q3	Labour Force Status by Sex by Regional Council (Qrtly-Mar/Jun/Sep/Dec)	Male	South Island	Persons Employed in Labour Force	242.5
1996Q3	Labour Force Status by Sex by Regional Council (Qrtly-Mar/Jun/Sep/Dec)	Male	South Island	Persons Unemployed in Labour Force	14.3
1996Q3	Labour Force Status by Sex by Regional Council (Qrtly-Mar/Jun/Sep/Dec)	Male	South Island	Not in Labour Force	95.6
1996Q3	Labour Force Status by Sex by Regional Council (Qrtly-Mar/Jun/Sep/Dec)	Male	South Island	Working Age Population	352.4
1996Q3	Labour Force Status by Sex by Regional Council (Qrtly-Mar/Jun/Sep/Dec)	Male	South Island	Labour Force Participation Rate	72.9
1996Q3	Labour Force Status by Sex by Regional Council (Qrtly-Mar/Jun/Sep/Dec)	Male	South Island	Unemployment Rate	5.6
1996Q3	Labour Force Status by Sex by Regional Council (Qrtly-Mar/Jun/Sep/Dec)	Male	South Island	Employment Rate	68.8
1996Q3	Labour Force Status by Sex by Regional Council (Qrtly-Mar/Jun/Sep/Dec)	Male	South Island	Underutilisation rate	..
1996Q3	Labour Force Status by Sex by Regional Council (Qrtly-Mar/Jun/Sep/Dec)	Male	South Island	Total Labour Force	256.8
1996Q3	Labour Force Status by Sex by Regional Council (Qrtly-Mar/Jun/Sep/Dec)	Male	Total All Regional Councils	Persons Employed in Labour Force	959.4
1996Q3	Labour Force Status by Sex by Regional Council (Qrtly-Mar/Jun/Sep/Dec)	Male	Total All Regional Councils	Persons Unemployed in Labour Force	64.6
1996Q3	Labour Force Status by Sex by Regional Council (Qrtly-Mar/Jun/Sep/Dec)	Male	Total All Regional Councils	Not in Labour Force	356
1996Q3	Labour Force Status by Sex by Regional Council (Qrtly-Mar/Jun/Sep/Dec)	Male	Total All Regional Councils	Working Age Population	1380
1996Q3	Labour Force Status by Sex by Regional Council (Qrtly-Mar/Jun/Sep/Dec)	Male	Total All Regional Councils	Labour Force Participation Rate	74.2
1996Q3	Labour Force Status by Sex by Regional Council (Qrtly-Mar/Jun/Sep/Dec)	Male	Total All Regional Councils	Unemployment Rate	6.3
1996Q3	Labour Force Status by Sex by Regional Council (Qrtly-Mar/Jun/Sep/Dec)	Male	Total All Regional Councils	Employment Rate	69.5
1996Q3	Labour Force Status by Sex by Regional Council (Qrtly-Mar/Jun/Sep/Dec)	Male	Total All Regional Councils	Underutilisation rate	..
1996Q3	Labour Force Status by Sex by Regional Council (Qrtly-Mar/Jun/Sep/Dec)	Male	Total All Regional Councils	Total Labour Force	1024
1996Q3	Labour Force Status by Sex by Regional Council (Qrtly-Mar/Jun/Sep/Dec)	Female	Northland	Persons Employed in Labour Force	26
1996Q3	Labour Force Status by Sex by Regional Council (Qrtly-Mar/Jun/Sep/Dec)	Female	Northland	Persons Unemployed in Labour Force	2.3
1996Q3	Labour Force Status by Sex by Regional Council (Qrtly-Mar/Jun/Sep/Dec)	Female	Northland	Not in Labour Force	25.2
1996Q3	Labour Force Status by Sex by Regional Council (Qrtly-Mar/Jun/Sep/Dec)	Female	Northland	Working Age Population	53.5
1996Q3	Labour Force Status by Sex by Regional Council (Qrtly-Mar/Jun/Sep/Dec)	Female	Northland	Labour Force Participation Rate	52.9
1996Q3	Labour Force Status by Sex by Regional Council (Qrtly-Mar/Jun/Sep/Dec)	Female	Northland	Unemployment Rate	8.2
1996Q3	Labour Force Status by Sex by Regional Council (Qrtly-Mar/Jun/Sep/Dec)	Female	Northland	Employment Rate	48.6
1996Q3	Labour Force Status by Sex by Regional Council (Qrtly-Mar/Jun/Sep/Dec)	Female	Northland	Underutilisation rate	..
1996Q3	Labour Force Status by Sex by Regional Council (Qrtly-Mar/Jun/Sep/Dec)	Female	Northland	Total Labour Force	28.3
1996Q3	Labour Force Status by Sex by Regional Council (Qrtly-Mar/Jun/Sep/Dec)	Female	Auckland	Persons Employed in Labour Force	251.4
1996Q3	Labour Force Status by Sex by Regional Council (Qrtly-Mar/Jun/Sep/Dec)	Female	Auckland	Persons Unemployed in Labour Force	14.3
1996Q3	Labour Force Status by Sex by Regional Council (Qrtly-Mar/Jun/Sep/Dec)	Female	Auckland	Not in Labour Force	173.7
1996Q3	Labour Force Status by Sex by Regional Council (Qrtly-Mar/Jun/Sep/Dec)	Female	Auckland	Working Age Population	439.4
1996Q3	Labour Force Status by Sex by Regional Council (Qrtly-Mar/Jun/Sep/Dec)	Female	Auckland	Labour Force Participation Rate	60.5
1996Q3	Labour Force Status by Sex by Regional Council (Qrtly-Mar/Jun/Sep/Dec)	Female	Auckland	Unemployment Rate	5.4
1996Q3	Labour Force Status by Sex by Regional Council (Qrtly-Mar/Jun/Sep/Dec)	Female	Auckland	Employment Rate	57.2
1996Q3	Labour Force Status by Sex by Regional Council (Qrtly-Mar/Jun/Sep/Dec)	Female	Auckland	Underutilisation rate	..
1996Q3	Labour Force Status by Sex by Regional Council (Qrtly-Mar/Jun/Sep/Dec)	Female	Auckland	Total Labour Force	265.7
1996Q3	Labour Force Status by Sex by Regional Council (Qrtly-Mar/Jun/Sep/Dec)	Female	Waikato	Persons Employed in Labour Force	71.8
1996Q3	Labour Force Status by Sex by Regional Council (Qrtly-Mar/Jun/Sep/Dec)	Female	Waikato	Persons Unemployed in Labour Force	7.1
1996Q3	Labour Force Status by Sex by Regional Council (Qrtly-Mar/Jun/Sep/Dec)	Female	Waikato	Not in Labour Force	57.9
1996Q3	Labour Force Status by Sex by Regional Council (Qrtly-Mar/Jun/Sep/Dec)	Female	Waikato	Working Age Population	136.8
1996Q3	Labour Force Status by Sex by Regional Council (Qrtly-Mar/Jun/Sep/Dec)	Female	Waikato	Labour Force Participation Rate	57.7
1996Q3	Labour Force Status by Sex by Regional Council (Qrtly-Mar/Jun/Sep/Dec)	Female	Waikato	Unemployment Rate	9
1996Q3	Labour Force Status by Sex by Regional Council (Qrtly-Mar/Jun/Sep/Dec)	Female	Waikato	Employment Rate	52.5
1996Q3	Labour Force Status by Sex by Regional Council (Qrtly-Mar/Jun/Sep/Dec)	Female	Waikato	Underutilisation rate	..
1996Q3	Labour Force Status by Sex by Regional Council (Qrtly-Mar/Jun/Sep/Dec)	Female	Waikato	Total Labour Force	79
1996Q3	Labour Force Status by Sex by Regional Council (Qrtly-Mar/Jun/Sep/Dec)	Female	Bay of Plenty	Persons Employed in Labour Force	43.5
1996Q3	Labour Force Status by Sex by Regional Council (Qrtly-Mar/Jun/Sep/Dec)	Female	Bay of Plenty	Persons Unemployed in Labour Force	4.9
1996Q3	Labour Force Status by Sex by Regional Council (Qrtly-Mar/Jun/Sep/Dec)	Female	Bay of Plenty	Not in Labour Force	39.6
1996Q3	Labour Force Status by Sex by Regional Council (Qrtly-Mar/Jun/Sep/Dec)	Female	Bay of Plenty	Working Age Population	88
1996Q3	Labour Force Status by Sex by Regional Council (Qrtly-Mar/Jun/Sep/Dec)	Female	Bay of Plenty	Labour Force Participation Rate	55
1996Q3	Labour Force Status by Sex by Regional Council (Qrtly-Mar/Jun/Sep/Dec)	Female	Bay of Plenty	Unemployment Rate	10.1
1996Q3	Labour Force Status by Sex by Regional Council (Qrtly-Mar/Jun/Sep/Dec)	Female	Bay of Plenty	Employment Rate	49.4
1996Q3	Labour Force Status by Sex by Regional Council (Qrtly-Mar/Jun/Sep/Dec)	Female	Bay of Plenty	Underutilisation rate	..
1996Q3	Labour Force Status by Sex by Regional Council (Qrtly-Mar/Jun/Sep/Dec)	Female	Bay of Plenty	Total Labour Force	48.4
1996Q3	Labour Force Status by Sex by Regional Council (Qrtly-Mar/Jun/Sep/Dec)	Female	Gisborne / Hawke's Bay	Persons Employed in Labour Force	34.8
1996Q3	Labour Force Status by Sex by Regional Council (Qrtly-Mar/Jun/Sep/Dec)	Female	Gisborne / Hawke's Bay	Persons Unemployed in Labour Force	4
1996Q3	Labour Force Status by Sex by Regional Council (Qrtly-Mar/Jun/Sep/Dec)	Female	Gisborne / Hawke's Bay	Not in Labour Force	35.9
1996Q3	Labour Force Status by Sex by Regional Council (Qrtly-Mar/Jun/Sep/Dec)	Female	Gisborne / Hawke's Bay	Working Age Population	74.7
1996Q3	Labour Force Status by Sex by Regional Council (Qrtly-Mar/Jun/Sep/Dec)	Female	Gisborne / Hawke's Bay	Labour Force Participation Rate	52
1996Q3	Labour Force Status by Sex by Regional Council (Qrtly-Mar/Jun/Sep/Dec)	Female	Gisborne / Hawke's Bay	Unemployment Rate	10.3
1996Q3	Labour Force Status by Sex by Regional Council (Qrtly-Mar/Jun/Sep/Dec)	Female	Gisborne / Hawke's Bay	Employment Rate	46.6
1996Q3	Labour Force Status by Sex by Regional Council (Qrtly-Mar/Jun/Sep/Dec)	Female	Gisborne / Hawke's Bay	Underutilisation rate	..
1996Q3	Labour Force Status by Sex by Regional Council (Qrtly-Mar/Jun/Sep/Dec)	Female	Gisborne / Hawke's Bay	Total Labour Force	38.8
1996Q3	Labour Force Status by Sex by Regional Council (Qrtly-Mar/Jun/Sep/Dec)	Female	Taranaki	Persons Employed in Labour Force	19.3
1996Q3	Labour Force Status by Sex by Regional Council (Qrtly-Mar/Jun/Sep/Dec)	Female	Taranaki	Persons Unemployed in Labour Force	2.1
1996Q3	Labour Force Status by Sex by Regional Council (Qrtly-Mar/Jun/Sep/Dec)	Female	Taranaki	Not in Labour Force	19.7
1996Q3	Labour Force Status by Sex by Regional Council (Qrtly-Mar/Jun/Sep/Dec)	Female	Taranaki	Working Age Population	41
1996Q3	Labour Force Status by Sex by Regional Council (Qrtly-Mar/Jun/Sep/Dec)	Female	Taranaki	Labour Force Participation Rate	52
1996Q3	Labour Force Status by Sex by Regional Council (Qrtly-Mar/Jun/Sep/Dec)	Female	Taranaki	Unemployment Rate	9.6
1996Q3	Labour Force Status by Sex by Regional Council (Qrtly-Mar/Jun/Sep/Dec)	Female	Taranaki	Employment Rate	47
1996Q3	Labour Force Status by Sex by Regional Council (Qrtly-Mar/Jun/Sep/Dec)	Female	Taranaki	Underutilisation rate	..
1996Q3	Labour Force Status by Sex by Regional Council (Qrtly-Mar/Jun/Sep/Dec)	Female	Taranaki	Total Labour Force	21.3
1996Q3	Labour Force Status by Sex by Regional Council (Qrtly-Mar/Jun/Sep/Dec)	Female	Taranaki / Manawatu - Whanganui	Persons Employed in Labour Force	..
1996Q3	Labour Force Status by Sex by Regional Council (Qrtly-Mar/Jun/Sep/Dec)	Female	Taranaki / Manawatu - Whanganui	Persons Unemployed in Labour Force	..
1996Q3	Labour Force Status by Sex by Regional Council (Qrtly-Mar/Jun/Sep/Dec)	Female	Taranaki / Manawatu - Whanganui	Not in Labour Force	..
1996Q3	Labour Force Status by Sex by Regional Council (Qrtly-Mar/Jun/Sep/Dec)	Female	Taranaki / Manawatu - Whanganui	Working Age Population	..
1996Q3	Labour Force Status by Sex by Regional Council (Qrtly-Mar/Jun/Sep/Dec)	Female	Taranaki / Manawatu - Whanganui	Labour Force Participation Rate	..
1996Q3	Labour Force Status by Sex by Regional Council (Qrtly-Mar/Jun/Sep/Dec)	Female	Taranaki / Manawatu - Whanganui	Unemployment Rate	..
1996Q3	Labour Force Status by Sex by Regional Council (Qrtly-Mar/Jun/Sep/Dec)	Female	Taranaki / Manawatu - Whanganui	Employment Rate	..
1996Q3	Labour Force Status by Sex by Regional Council (Qrtly-Mar/Jun/Sep/Dec)	Female	Taranaki / Manawatu - Whanganui	Underutilisation rate	..
1996Q3	Labour Force Status by Sex by Regional Council (Qrtly-Mar/Jun/Sep/Dec)	Female	Taranaki / Manawatu - Whanganui	Total Labour Force	..
1996Q3	Labour Force Status by Sex by Regional Council (Qrtly-Mar/Jun/Sep/Dec)	Female	Manawatu - Whanganui	Persons Employed in Labour Force	43.7
1996Q3	Labour Force Status by Sex by Regional Council (Qrtly-Mar/Jun/Sep/Dec)	Female	Manawatu - Whanganui	Persons Unemployed in Labour Force	2.8
1996Q3	Labour Force Status by Sex by Regional Council (Qrtly-Mar/Jun/Sep/Dec)	Female	Manawatu - Whanganui	Not in Labour Force	43.2
1996Q3	Labour Force Status by Sex by Regional Council (Qrtly-Mar/Jun/Sep/Dec)	Female	Manawatu - Whanganui	Working Age Population	89.6
1996Q3	Labour Force Status by Sex by Regional Council (Qrtly-Mar/Jun/Sep/Dec)	Female	Manawatu - Whanganui	Labour Force Participation Rate	51.8
1996Q3	Labour Force Status by Sex by Regional Council (Qrtly-Mar/Jun/Sep/Dec)	Female	Manawatu - Whanganui	Unemployment Rate	6
1996Q3	Labour Force Status by Sex by Regional Council (Qrtly-Mar/Jun/Sep/Dec)	Female	Manawatu - Whanganui	Employment Rate	48.7
1996Q3	Labour Force Status by Sex by Regional Council (Qrtly-Mar/Jun/Sep/Dec)	Female	Manawatu - Whanganui	Underutilisation rate	..
1996Q3	Labour Force Status by Sex by Regional Council (Qrtly-Mar/Jun/Sep/Dec)	Female	Manawatu - Whanganui	Total Labour Force	46.4
1996Q3	Labour Force Status by Sex by Regional Council (Qrtly-Mar/Jun/Sep/Dec)	Female	Wellington	Persons Employed in Labour Force	98.9
1996Q3	Labour Force Status by Sex by Regional Council (Qrtly-Mar/Jun/Sep/Dec)	Female	Wellington	Persons Unemployed in Labour Force	4.2
1996Q3	Labour Force Status by Sex by Regional Council (Qrtly-Mar/Jun/Sep/Dec)	Female	Wellington	Not in Labour Force	64.3
1996Q3	Labour Force Status by Sex by Regional Council (Qrtly-Mar/Jun/Sep/Dec)	Female	Wellington	Working Age Population	167.4
1996Q3	Labour Force Status by Sex by Regional Council (Qrtly-Mar/Jun/Sep/Dec)	Female	Wellington	Labour Force Participation Rate	61.6
1996Q3	Labour Force Status by Sex by Regional Council (Qrtly-Mar/Jun/Sep/Dec)	Female	Wellington	Unemployment Rate	4.1
1996Q3	Labour Force Status by Sex by Regional Council (Qrtly-Mar/Jun/Sep/Dec)	Female	Wellington	Employment Rate	59.1
1996Q3	Labour Force Status by Sex by Regional Council (Qrtly-Mar/Jun/Sep/Dec)	Female	Wellington	Underutilisation rate	..
1996Q3	Labour Force Status by Sex by Regional Council (Qrtly-Mar/Jun/Sep/Dec)	Female	Wellington	Total Labour Force	103.1
1996Q3	Labour Force Status by Sex by Regional Council (Qrtly-Mar/Jun/Sep/Dec)	Female	Tasman / Nelson / Marlborough / West Coast	Persons Employed in Labour Force	32
1996Q3	Labour Force Status by Sex by Regional Council (Qrtly-Mar/Jun/Sep/Dec)	Female	Tasman / Nelson / Marlborough / West Coast	Persons Unemployed in Labour Force	2.2
1996Q3	Labour Force Status by Sex by Regional Council (Qrtly-Mar/Jun/Sep/Dec)	Female	Tasman / Nelson / Marlborough / West Coast	Not in Labour Force	25
1996Q3	Labour Force Status by Sex by Regional Council (Qrtly-Mar/Jun/Sep/Dec)	Female	Tasman / Nelson / Marlborough / West Coast	Working Age Population	59.2
1996Q3	Labour Force Status by Sex by Regional Council (Qrtly-Mar/Jun/Sep/Dec)	Female	Tasman / Nelson / Marlborough / West Coast	Labour Force Participation Rate	57.8
1996Q3	Labour Force Status by Sex by Regional Council (Qrtly-Mar/Jun/Sep/Dec)	Female	Tasman / Nelson / Marlborough / West Coast	Unemployment Rate	6.3
1996Q3	Labour Force Status by Sex by Regional Council (Qrtly-Mar/Jun/Sep/Dec)	Female	Tasman / Nelson / Marlborough / West Coast	Employment Rate	54.1
1996Q3	Labour Force Status by Sex by Regional Council (Qrtly-Mar/Jun/Sep/Dec)	Female	Tasman / Nelson / Marlborough / West Coast	Underutilisation rate	..
1996Q3	Labour Force Status by Sex by Regional Council (Qrtly-Mar/Jun/Sep/Dec)	Female	Tasman / Nelson / Marlborough / West Coast	Total Labour Force	34.2
1996Q3	Labour Force Status by Sex by Regional Council (Qrtly-Mar/Jun/Sep/Dec)	Female	Canterbury	Persons Employed in Labour Force	105.7
1996Q3	Labour Force Status by Sex by Regional Council (Qrtly-Mar/Jun/Sep/Dec)	Female	Canterbury	Persons Unemployed in Labour Force	5.7
1996Q3	Labour Force Status by Sex by Regional Council (Qrtly-Mar/Jun/Sep/Dec)	Female	Canterbury	Not in Labour Force	80.2
1996Q3	Labour Force Status by Sex by Regional Council (Qrtly-Mar/Jun/Sep/Dec)	Female	Canterbury	Working Age Population	191.5
1996Q3	Labour Force Status by Sex by Regional Council (Qrtly-Mar/Jun/Sep/Dec)	Female	Canterbury	Labour Force Participation Rate	58.1
1996Q3	Labour Force Status by Sex by Regional Council (Qrtly-Mar/Jun/Sep/Dec)	Female	Canterbury	Unemployment Rate	5.1
1996Q3	Labour Force Status by Sex by Regional Council (Qrtly-Mar/Jun/Sep/Dec)	Female	Canterbury	Employment Rate	55.2
1996Q3	Labour Force Status by Sex by Regional Council (Qrtly-Mar/Jun/Sep/Dec)	Female	Canterbury	Underutilisation rate	..
1996Q3	Labour Force Status by Sex by Regional Council (Qrtly-Mar/Jun/Sep/Dec)	Female	Canterbury	Total Labour Force	111.4
1996Q3	Labour Force Status by Sex by Regional Council (Qrtly-Mar/Jun/Sep/Dec)	Female	Otago / Southland	Persons Employed in Labour Force	..
1996Q3	Labour Force Status by Sex by Regional Council (Qrtly-Mar/Jun/Sep/Dec)	Female	Otago / Southland	Persons Unemployed in Labour Force	..
1996Q3	Labour Force Status by Sex by Regional Council (Qrtly-Mar/Jun/Sep/Dec)	Female	Otago / Southland	Not in Labour Force	..
1996Q3	Labour Force Status by Sex by Regional Council (Qrtly-Mar/Jun/Sep/Dec)	Female	Otago / Southland	Working Age Population	..
1996Q3	Labour Force Status by Sex by Regional Council (Qrtly-Mar/Jun/Sep/Dec)	Female	Otago / Southland	Labour Force Participation Rate	..
1996Q3	Labour Force Status by Sex by Regional Council (Qrtly-Mar/Jun/Sep/Dec)	Female	Otago / Southland	Unemployment Rate	..
1996Q3	Labour Force Status by Sex by Regional Council (Qrtly-Mar/Jun/Sep/Dec)	Female	Otago / Southland	Employment Rate	..
1996Q3	Labour Force Status by Sex by Regional Council (Qrtly-Mar/Jun/Sep/Dec)	Female	Otago / Southland	Underutilisation rate	..
1996Q3	Labour Force Status by Sex by Regional Council (Qrtly-Mar/Jun/Sep/Dec)	Female	Otago / Southland	Total Labour Force	..
1996Q3	Labour Force Status by Sex by Regional Council (Qrtly-Mar/Jun/Sep/Dec)	Female	Otago	Persons Employed in Labour Force	41.4
1996Q3	Labour Force Status by Sex by Regional Council (Qrtly-Mar/Jun/Sep/Dec)	Female	Otago	Persons Unemployed in Labour Force	1.8
1996Q3	Labour Force Status by Sex by Regional Council (Qrtly-Mar/Jun/Sep/Dec)	Female	Otago	Not in Labour Force	32.4
1996Q3	Labour Force Status by Sex by Regional Council (Qrtly-Mar/Jun/Sep/Dec)	Female	Otago	Working Age Population	75.6
1996Q3	Labour Force Status by Sex by Regional Council (Qrtly-Mar/Jun/Sep/Dec)	Female	Otago	Labour Force Participation Rate	57.2
1996Q3	Labour Force Status by Sex by Regional Council (Qrtly-Mar/Jun/Sep/Dec)	Female	Otago	Unemployment Rate	4.2
1996Q3	Labour Force Status by Sex by Regional Council (Qrtly-Mar/Jun/Sep/Dec)	Female	Otago	Employment Rate	54.8
1996Q3	Labour Force Status by Sex by Regional Council (Qrtly-Mar/Jun/Sep/Dec)	Female	Otago	Underutilisation rate	..
1996Q3	Labour Force Status by Sex by Regional Council (Qrtly-Mar/Jun/Sep/Dec)	Female	Otago	Total Labour Force	43.2
1996Q3	Labour Force Status by Sex by Regional Council (Qrtly-Mar/Jun/Sep/Dec)	Female	Southland	Persons Employed in Labour Force	18.9
1996Q3	Labour Force Status by Sex by Regional Council (Qrtly-Mar/Jun/Sep/Dec)	Female	Southland	Persons Unemployed in Labour Force	1.3
1996Q3	Labour Force Status by Sex by Regional Council (Qrtly-Mar/Jun/Sep/Dec)	Female	Southland	Not in Labour Force	18
1996Q3	Labour Force Status by Sex by Regional Council (Qrtly-Mar/Jun/Sep/Dec)	Female	Southland	Working Age Population	38.2
1996Q3	Labour Force Status by Sex by Regional Council (Qrtly-Mar/Jun/Sep/Dec)	Female	Southland	Labour Force Participation Rate	53
1996Q3	Labour Force Status by Sex by Regional Council (Qrtly-Mar/Jun/Sep/Dec)	Female	Southland	Unemployment Rate	6.6
1996Q3	Labour Force Status by Sex by Regional Council (Qrtly-Mar/Jun/Sep/Dec)	Female	Southland	Employment Rate	49.5
1996Q3	Labour Force Status by Sex by Regional Council (Qrtly-Mar/Jun/Sep/Dec)	Female	Southland	Underutilisation rate	..
1996Q3	Labour Force Status by Sex by Regional Council (Qrtly-Mar/Jun/Sep/Dec)	Female	Southland	Total Labour Force	20.2
1996Q3	Labour Force Status by Sex by Regional Council (Qrtly-Mar/Jun/Sep/Dec)	Female	North Island	Persons Employed in Labour Force	589.4
1996Q3	Labour Force Status by Sex by Regional Council (Qrtly-Mar/Jun/Sep/Dec)	Female	North Island	Persons Unemployed in Labour Force	41.7
1996Q3	Labour Force Status by Sex by Regional Council (Qrtly-Mar/Jun/Sep/Dec)	Female	North Island	Not in Labour Force	459.4
1996Q3	Labour Force Status by Sex by Regional Council (Qrtly-Mar/Jun/Sep/Dec)	Female	North Island	Working Age Population	1090.5
1996Q3	Labour Force Status by Sex by Regional Council (Qrtly-Mar/Jun/Sep/Dec)	Female	North Island	Labour Force Participation Rate	57.9
1996Q3	Labour Force Status by Sex by Regional Council (Qrtly-Mar/Jun/Sep/Dec)	Female	North Island	Unemployment Rate	6.6
1996Q3	Labour Force Status by Sex by Regional Council (Qrtly-Mar/Jun/Sep/Dec)	Female	North Island	Employment Rate	54
1996Q3	Labour Force Status by Sex by Regional Council (Qrtly-Mar/Jun/Sep/Dec)	Female	North Island	Underutilisation rate	..
1996Q3	Labour Force Status by Sex by Regional Council (Qrtly-Mar/Jun/Sep/Dec)	Female	North Island	Total Labour Force	631.2
1996Q3	Labour Force Status by Sex by Regional Council (Qrtly-Mar/Jun/Sep/Dec)	Female	South Island	Persons Employed in Labour Force	198
1996Q3	Labour Force Status by Sex by Regional Council (Qrtly-Mar/Jun/Sep/Dec)	Female	South Island	Persons Unemployed in Labour Force	11
1996Q3	Labour Force Status by Sex by Regional Council (Qrtly-Mar/Jun/Sep/Dec)	Female	South Island	Not in Labour Force	155.5
1996Q3	Labour Force Status by Sex by Regional Council (Qrtly-Mar/Jun/Sep/Dec)	Female	South Island	Working Age Population	364.5
1996Q3	Labour Force Status by Sex by Regional Council (Qrtly-Mar/Jun/Sep/Dec)	Female	South Island	Labour Force Participation Rate	57.3
1996Q3	Labour Force Status by Sex by Regional Council (Qrtly-Mar/Jun/Sep/Dec)	Female	South Island	Unemployment Rate	5.3
1996Q3	Labour Force Status by Sex by Regional Council (Qrtly-Mar/Jun/Sep/Dec)	Female	South Island	Employment Rate	54.3
1996Q3	Labour Force Status by Sex by Regional Council (Qrtly-Mar/Jun/Sep/Dec)	Female	South Island	Underutilisation rate	..
1996Q3	Labour Force Status by Sex by Regional Council (Qrtly-Mar/Jun/Sep/Dec)	Female	South Island	Total Labour Force	209
1996Q3	Labour Force Status by Sex by Regional Council (Qrtly-Mar/Jun/Sep/Dec)	Female	Total All Regional Councils	Persons Employed in Labour Force	787.4
1996Q3	Labour Force Status by Sex by Regional Council (Qrtly-Mar/Jun/Sep/Dec)	Female	Total All Regional Councils	Persons Unemployed in Labour Force	52.7
1996Q3	Labour Force Status by Sex by Regional Council (Qrtly-Mar/Jun/Sep/Dec)	Female	Total All Regional Councils	Not in Labour Force	614.9
1996Q3	Labour Force Status by Sex by Regional Council (Qrtly-Mar/Jun/Sep/Dec)	Female	Total All Regional Councils	Working Age Population	1455
1996Q3	Labour Force Status by Sex by Regional Council (Qrtly-Mar/Jun/Sep/Dec)	Female	Total All Regional Councils	Labour Force Participation Rate	57.7
1996Q3	Labour Force Status by Sex by Regional Council (Qrtly-Mar/Jun/Sep/Dec)	Female	Total All Regional Councils	Unemployment Rate	6.3
1996Q3	Labour Force Status by Sex by Regional Council (Qrtly-Mar/Jun/Sep/Dec)	Female	Total All Regional Councils	Employment Rate	54.1
1996Q3	Labour Force Status by Sex by Regional Council (Qrtly-Mar/Jun/Sep/Dec)	Female	Total All Regional Councils	Underutilisation rate	..
1996Q3	Labour Force Status by Sex by Regional Council (Qrtly-Mar/Jun/Sep/Dec)	Female	Total All Regional Councils	Total Labour Force	840.2
1996Q3	Labour Force Status by Sex by Regional Council (Qrtly-Mar/Jun/Sep/Dec)	Total Both Sexes	Northland	Persons Employed in Labour Force	57.6
1996Q3	Labour Force Status by Sex by Regional Council (Qrtly-Mar/Jun/Sep/Dec)	Total Both Sexes	Northland	Persons Unemployed in Labour Force	5.8
1996Q3	Labour Force Status by Sex by Regional Council (Qrtly-Mar/Jun/Sep/Dec)	Total Both Sexes	Northland	Not in Labour Force	39.5
1996Q3	Labour Force Status by Sex by Regional Council (Qrtly-Mar/Jun/Sep/Dec)	Total Both Sexes	Northland	Working Age Population	102.9
1996Q3	Labour Force Status by Sex by Regional Council (Qrtly-Mar/Jun/Sep/Dec)	Total Both Sexes	Northland	Labour Force Participation Rate	61.6
1996Q3	Labour Force Status by Sex by Regional Council (Qrtly-Mar/Jun/Sep/Dec)	Total Both Sexes	Northland	Unemployment Rate	9.1
1996Q3	Labour Force Status by Sex by Regional Council (Qrtly-Mar/Jun/Sep/Dec)	Total Both Sexes	Northland	Employment Rate	56
1996Q3	Labour Force Status by Sex by Regional Council (Qrtly-Mar/Jun/Sep/Dec)	Total Both Sexes	Northland	Underutilisation rate	..
1996Q3	Labour Force Status by Sex by Regional Council (Qrtly-Mar/Jun/Sep/Dec)	Total Both Sexes	Northland	Total Labour Force	63.4
1996Q3	Labour Force Status by Sex by Regional Council (Qrtly-Mar/Jun/Sep/Dec)	Total Both Sexes	Auckland	Persons Employed in Labour Force	548.8
1996Q3	Labour Force Status by Sex by Regional Council (Qrtly-Mar/Jun/Sep/Dec)	Total Both Sexes	Auckland	Persons Unemployed in Labour Force	33.4
1996Q3	Labour Force Status by Sex by Regional Council (Qrtly-Mar/Jun/Sep/Dec)	Total Both Sexes	Auckland	Not in Labour Force	269.8
1996Q3	Labour Force Status by Sex by Regional Council (Qrtly-Mar/Jun/Sep/Dec)	Total Both Sexes	Auckland	Working Age Population	852
1996Q3	Labour Force Status by Sex by Regional Council (Qrtly-Mar/Jun/Sep/Dec)	Total Both Sexes	Auckland	Labour Force Participation Rate	68.3
1996Q3	Labour Force Status by Sex by Regional Council (Qrtly-Mar/Jun/Sep/Dec)	Total Both Sexes	Auckland	Unemployment Rate	5.7
1996Q3	Labour Force Status by Sex by Regional Council (Qrtly-Mar/Jun/Sep/Dec)	Total Both Sexes	Auckland	Employment Rate	64.4
1996Q3	Labour Force Status by Sex by Regional Council (Qrtly-Mar/Jun/Sep/Dec)	Total Both Sexes	Auckland	Underutilisation rate	..
1996Q3	Labour Force Status by Sex by Regional Council (Qrtly-Mar/Jun/Sep/Dec)	Total Both Sexes	Auckland	Total Labour Force	582.2
1996Q3	Labour Force Status by Sex by Regional Council (Qrtly-Mar/Jun/Sep/Dec)	Total Both Sexes	Waikato	Persons Employed in Labour Force	161.9
1996Q3	Labour Force Status by Sex by Regional Council (Qrtly-Mar/Jun/Sep/Dec)	Total Both Sexes	Waikato	Persons Unemployed in Labour Force	13.2
1996Q3	Labour Force Status by Sex by Regional Council (Qrtly-Mar/Jun/Sep/Dec)	Total Both Sexes	Waikato	Not in Labour Force	91.5
1996Q3	Labour Force Status by Sex by Regional Council (Qrtly-Mar/Jun/Sep/Dec)	Total Both Sexes	Waikato	Working Age Population	266.7
1996Q3	Labour Force Status by Sex by Regional Council (Qrtly-Mar/Jun/Sep/Dec)	Total Both Sexes	Waikato	Labour Force Participation Rate	65.7
1996Q3	Labour Force Status by Sex by Regional Council (Qrtly-Mar/Jun/Sep/Dec)	Total Both Sexes	Waikato	Unemployment Rate	7.5
1996Q3	Labour Force Status by Sex by Regional Council (Qrtly-Mar/Jun/Sep/Dec)	Total Both Sexes	Waikato	Employment Rate	60.7
1996Q3	Labour Force Status by Sex by Regional Council (Qrtly-Mar/Jun/Sep/Dec)	Total Both Sexes	Waikato	Underutilisation rate	..
1996Q3	Labour Force Status by Sex by Regional Council (Qrtly-Mar/Jun/Sep/Dec)	Total Both Sexes	Waikato	Total Labour Force	175.1
1996Q3	Labour Force Status by Sex by Regional Council (Qrtly-Mar/Jun/Sep/Dec)	Total Both Sexes	Bay of Plenty	Persons Employed in Labour Force	99.6
1996Q3	Labour Force Status by Sex by Regional Council (Qrtly-Mar/Jun/Sep/Dec)	Total Both Sexes	Bay of Plenty	Persons Unemployed in Labour Force	8.8
1996Q3	Labour Force Status by Sex by Regional Council (Qrtly-Mar/Jun/Sep/Dec)	Total Both Sexes	Bay of Plenty	Not in Labour Force	63.3
1996Q3	Labour Force Status by Sex by Regional Council (Qrtly-Mar/Jun/Sep/Dec)	Total Both Sexes	Bay of Plenty	Working Age Population	171.7
1996Q3	Labour Force Status by Sex by Regional Council (Qrtly-Mar/Jun/Sep/Dec)	Total Both Sexes	Bay of Plenty	Labour Force Participation Rate	63.1
1996Q3	Labour Force Status by Sex by Regional Council (Qrtly-Mar/Jun/Sep/Dec)	Total Both Sexes	Bay of Plenty	Unemployment Rate	8.1
1996Q3	Labour Force Status by Sex by Regional Council (Qrtly-Mar/Jun/Sep/Dec)	Total Both Sexes	Bay of Plenty	Employment Rate	58
1996Q3	Labour Force Status by Sex by Regional Council (Qrtly-Mar/Jun/Sep/Dec)	Total Both Sexes	Bay of Plenty	Underutilisation rate	..
1996Q3	Labour Force Status by Sex by Regional Council (Qrtly-Mar/Jun/Sep/Dec)	Total Both Sexes	Bay of Plenty	Total Labour Force	108.4
1996Q3	Labour Force Status by Sex by Regional Council (Qrtly-Mar/Jun/Sep/Dec)	Total Both Sexes	Gisborne / Hawke's Bay	Persons Employed in Labour Force	80.3
1996Q3	Labour Force Status by Sex by Regional Council (Qrtly-Mar/Jun/Sep/Dec)	Total Both Sexes	Gisborne / Hawke's Bay	Persons Unemployed in Labour Force	8
1996Q3	Labour Force Status by Sex by Regional Council (Qrtly-Mar/Jun/Sep/Dec)	Total Both Sexes	Gisborne / Hawke's Bay	Not in Labour Force	54.6
1996Q3	Labour Force Status by Sex by Regional Council (Qrtly-Mar/Jun/Sep/Dec)	Total Both Sexes	Gisborne / Hawke's Bay	Working Age Population	142.8
1996Q3	Labour Force Status by Sex by Regional Council (Qrtly-Mar/Jun/Sep/Dec)	Total Both Sexes	Gisborne / Hawke's Bay	Labour Force Participation Rate	61.8
1996Q3	Labour Force Status by Sex by Regional Council (Qrtly-Mar/Jun/Sep/Dec)	Total Both Sexes	Gisborne / Hawke's Bay	Unemployment Rate	9.1
1996Q3	Labour Force Status by Sex by Regional Council (Qrtly-Mar/Jun/Sep/Dec)	Total Both Sexes	Gisborne / Hawke's Bay	Employment Rate	56.2
1996Q3	Labour Force Status by Sex by Regional Council (Qrtly-Mar/Jun/Sep/Dec)	Total Both Sexes	Gisborne / Hawke's Bay	Underutilisation rate	..
1996Q3	Labour Force Status by Sex by Regional Council (Qrtly-Mar/Jun/Sep/Dec)	Total Both Sexes	Gisborne / Hawke's Bay	Total Labour Force	88.3
1996Q3	Labour Force Status by Sex by Regional Council (Qrtly-Mar/Jun/Sep/Dec)	Total Both Sexes	Taranaki	Persons Employed in Labour Force	45.2
1996Q3	Labour Force Status by Sex by Regional Council (Qrtly-Mar/Jun/Sep/Dec)	Total Both Sexes	Taranaki	Persons Unemployed in Labour Force	4
1996Q3	Labour Force Status by Sex by Regional Council (Qrtly-Mar/Jun/Sep/Dec)	Total Both Sexes	Taranaki	Not in Labour Force	31.8
1996Q3	Labour Force Status by Sex by Regional Council (Qrtly-Mar/Jun/Sep/Dec)	Total Both Sexes	Taranaki	Working Age Population	81
1996Q3	Labour Force Status by Sex by Regional Council (Qrtly-Mar/Jun/Sep/Dec)	Total Both Sexes	Taranaki	Labour Force Participation Rate	60.7
1996Q3	Labour Force Status by Sex by Regional Council (Qrtly-Mar/Jun/Sep/Dec)	Total Both Sexes	Taranaki	Unemployment Rate	8.2
1996Q3	Labour Force Status by Sex by Regional Council (Qrtly-Mar/Jun/Sep/Dec)	Total Both Sexes	Taranaki	Employment Rate	55.8
1996Q3	Labour Force Status by Sex by Regional Council (Qrtly-Mar/Jun/Sep/Dec)	Total Both Sexes	Taranaki	Underutilisation rate	..
1996Q3	Labour Force Status by Sex by Regional Council (Qrtly-Mar/Jun/Sep/Dec)	Total Both Sexes	Taranaki	Total Labour Force	49.2
1996Q3	Labour Force Status by Sex by Regional Council (Qrtly-Mar/Jun/Sep/Dec)	Total Both Sexes	Taranaki / Manawatu - Whanganui	Persons Employed in Labour Force	..
1996Q3	Labour Force Status by Sex by Regional Council (Qrtly-Mar/Jun/Sep/Dec)	Total Both Sexes	Taranaki / Manawatu - Whanganui	Persons Unemployed in Labour Force	..
1996Q3	Labour Force Status by Sex by Regional Council (Qrtly-Mar/Jun/Sep/Dec)	Total Both Sexes	Taranaki / Manawatu - Whanganui	Not in Labour Force	..
1996Q3	Labour Force Status by Sex by Regional Council (Qrtly-Mar/Jun/Sep/Dec)	Total Both Sexes	Taranaki / Manawatu - Whanganui	Working Age Population	..
1996Q3	Labour Force Status by Sex by Regional Council (Qrtly-Mar/Jun/Sep/Dec)	Total Both Sexes	Taranaki / Manawatu - Whanganui	Labour Force Participation Rate	..
1996Q3	Labour Force Status by Sex by Regional Council (Qrtly-Mar/Jun/Sep/Dec)	Total Both Sexes	Taranaki / Manawatu - Whanganui	Unemployment Rate	..
1996Q3	Labour Force Status by Sex by Regional Council (Qrtly-Mar/Jun/Sep/Dec)	Total Both Sexes	Taranaki / Manawatu - Whanganui	Employment Rate	..
1996Q3	Labour Force Status by Sex by Regional Council (Qrtly-Mar/Jun/Sep/Dec)	Total Both Sexes	Taranaki / Manawatu - Whanganui	Underutilisation rate	..
1996Q3	Labour Force Status by Sex by Regional Council (Qrtly-Mar/Jun/Sep/Dec)	Total Both Sexes	Taranaki / Manawatu - Whanganui	Total Labour Force	..
1996Q3	Labour Force Status by Sex by Regional Council (Qrtly-Mar/Jun/Sep/Dec)	Total Both Sexes	Manawatu - Whanganui	Persons Employed in Labour Force	99.1
1996Q3	Labour Force Status by Sex by Regional Council (Qrtly-Mar/Jun/Sep/Dec)	Total Both Sexes	Manawatu - Whanganui	Persons Unemployed in Labour Force	6.7
1996Q3	Labour Force Status by Sex by Regional Council (Qrtly-Mar/Jun/Sep/Dec)	Total Both Sexes	Manawatu - Whanganui	Not in Labour Force	66.5
1996Q3	Labour Force Status by Sex by Regional Council (Qrtly-Mar/Jun/Sep/Dec)	Total Both Sexes	Manawatu - Whanganui	Working Age Population	172.3
1996Q3	Labour Force Status by Sex by Regional Council (Qrtly-Mar/Jun/Sep/Dec)	Total Both Sexes	Manawatu - Whanganui	Labour Force Participation Rate	61.4
1996Q3	Labour Force Status by Sex by Regional Council (Qrtly-Mar/Jun/Sep/Dec)	Total Both Sexes	Manawatu - Whanganui	Unemployment Rate	6.3
1996Q3	Labour Force Status by Sex by Regional Council (Qrtly-Mar/Jun/Sep/Dec)	Total Both Sexes	Manawatu - Whanganui	Employment Rate	57.5
1996Q3	Labour Force Status by Sex by Regional Council (Qrtly-Mar/Jun/Sep/Dec)	Total Both Sexes	Manawatu - Whanganui	Underutilisation rate	..
1996Q3	Labour Force Status by Sex by Regional Council (Qrtly-Mar/Jun/Sep/Dec)	Total Both Sexes	Manawatu - Whanganui	Total Labour Force	105.8
1996Q3	Labour Force Status by Sex by Regional Council (Qrtly-Mar/Jun/Sep/Dec)	Total Both Sexes	Wellington	Persons Employed in Labour Force	213.8
1996Q3	Labour Force Status by Sex by Regional Council (Qrtly-Mar/Jun/Sep/Dec)	Total Both Sexes	Wellington	Persons Unemployed in Labour Force	12.2
1996Q3	Labour Force Status by Sex by Regional Council (Qrtly-Mar/Jun/Sep/Dec)	Total Both Sexes	Wellington	Not in Labour Force	102.8
1996Q3	Labour Force Status by Sex by Regional Council (Qrtly-Mar/Jun/Sep/Dec)	Total Both Sexes	Wellington	Working Age Population	328.7
1996Q3	Labour Force Status by Sex by Regional Council (Qrtly-Mar/Jun/Sep/Dec)	Total Both Sexes	Wellington	Labour Force Participation Rate	68.7
1996Q3	Labour Force Status by Sex by Regional Council (Qrtly-Mar/Jun/Sep/Dec)	Total Both Sexes	Wellington	Unemployment Rate	5.4
1996Q3	Labour Force Status by Sex by Regional Council (Qrtly-Mar/Jun/Sep/Dec)	Total Both Sexes	Wellington	Employment Rate	65
1996Q3	Labour Force Status by Sex by Regional Council (Qrtly-Mar/Jun/Sep/Dec)	Total Both Sexes	Wellington	Underutilisation rate	..
1996Q3	Labour Force Status by Sex by Regional Council (Qrtly-Mar/Jun/Sep/Dec)	Total Both Sexes	Wellington	Total Labour Force	226
1996Q3	Labour Force Status by Sex by Regional Council (Qrtly-Mar/Jun/Sep/Dec)	Total Both Sexes	Tasman / Nelson / Marlborough / West Coast	Persons Employed in Labour Force	71.9
1996Q3	Labour Force Status by Sex by Regional Council (Qrtly-Mar/Jun/Sep/Dec)	Total Both Sexes	Tasman / Nelson / Marlborough / West Coast	Persons Unemployed in Labour Force	4.7
1996Q3	Labour Force Status by Sex by Regional Council (Qrtly-Mar/Jun/Sep/Dec)	Total Both Sexes	Tasman / Nelson / Marlborough / West Coast	Not in Labour Force	39.9
1996Q3	Labour Force Status by Sex by Regional Council (Qrtly-Mar/Jun/Sep/Dec)	Total Both Sexes	Tasman / Nelson / Marlborough / West Coast	Working Age Population	116.5
1996Q3	Labour Force Status by Sex by Regional Council (Qrtly-Mar/Jun/Sep/Dec)	Total Both Sexes	Tasman / Nelson / Marlborough / West Coast	Labour Force Participation Rate	65.8
1996Q3	Labour Force Status by Sex by Regional Council (Qrtly-Mar/Jun/Sep/Dec)	Total Both Sexes	Tasman / Nelson / Marlborough / West Coast	Unemployment Rate	6.1
1996Q3	Labour Force Status by Sex by Regional Council (Qrtly-Mar/Jun/Sep/Dec)	Total Both Sexes	Tasman / Nelson / Marlborough / West Coast	Employment Rate	61.7
1996Q3	Labour Force Status by Sex by Regional Council (Qrtly-Mar/Jun/Sep/Dec)	Total Both Sexes	Tasman / Nelson / Marlborough / West Coast	Underutilisation rate	..
1996Q3	Labour Force Status by Sex by Regional Council (Qrtly-Mar/Jun/Sep/Dec)	Total Both Sexes	Tasman / Nelson / Marlborough / West Coast	Total Labour Force	76.6
1996Q3	Labour Force Status by Sex by Regional Council (Qrtly-Mar/Jun/Sep/Dec)	Total Both Sexes	Canterbury	Persons Employed in Labour Force	231.5
1996Q3	Labour Force Status by Sex by Regional Council (Qrtly-Mar/Jun/Sep/Dec)	Total Both Sexes	Canterbury	Persons Unemployed in Labour Force	13.6
1996Q3	Labour Force Status by Sex by Regional Council (Qrtly-Mar/Jun/Sep/Dec)	Total Both Sexes	Canterbury	Not in Labour Force	130.9
1996Q3	Labour Force Status by Sex by Regional Council (Qrtly-Mar/Jun/Sep/Dec)	Total Both Sexes	Canterbury	Working Age Population	376
1996Q3	Labour Force Status by Sex by Regional Council (Qrtly-Mar/Jun/Sep/Dec)	Total Both Sexes	Canterbury	Labour Force Participation Rate	65.2
1996Q3	Labour Force Status by Sex by Regional Council (Qrtly-Mar/Jun/Sep/Dec)	Total Both Sexes	Canterbury	Unemployment Rate	5.5
1996Q3	Labour Force Status by Sex by Regional Council (Qrtly-Mar/Jun/Sep/Dec)	Total Both Sexes	Canterbury	Employment Rate	61.6
1996Q3	Labour Force Status by Sex by Regional Council (Qrtly-Mar/Jun/Sep/Dec)	Total Both Sexes	Canterbury	Underutilisation rate	..
1996Q3	Labour Force Status by Sex by Regional Council (Qrtly-Mar/Jun/Sep/Dec)	Total Both Sexes	Canterbury	Total Labour Force	245.1
1996Q3	Labour Force Status by Sex by Regional Council (Qrtly-Mar/Jun/Sep/Dec)	Total Both Sexes	Otago / Southland	Persons Employed in Labour Force	..
1996Q3	Labour Force Status by Sex by Regional Council (Qrtly-Mar/Jun/Sep/Dec)	Total Both Sexes	Otago / Southland	Persons Unemployed in Labour Force	..
1996Q3	Labour Force Status by Sex by Regional Council (Qrtly-Mar/Jun/Sep/Dec)	Total Both Sexes	Otago / Southland	Not in Labour Force	..
1996Q3	Labour Force Status by Sex by Regional Council (Qrtly-Mar/Jun/Sep/Dec)	Total Both Sexes	Otago / Southland	Working Age Population	..
1996Q3	Labour Force Status by Sex by Regional Council (Qrtly-Mar/Jun/Sep/Dec)	Total Both Sexes	Otago / Southland	Labour Force Participation Rate	..
1996Q3	Labour Force Status by Sex by Regional Council (Qrtly-Mar/Jun/Sep/Dec)	Total Both Sexes	Otago / Southland	Unemployment Rate	..
1996Q3	Labour Force Status by Sex by Regional Council (Qrtly-Mar/Jun/Sep/Dec)	Total Both Sexes	Otago / Southland	Employment Rate	..
1996Q3	Labour Force Status by Sex by Regional Council (Qrtly-Mar/Jun/Sep/Dec)	Total Both Sexes	Otago / Southland	Underutilisation rate	..
1996Q3	Labour Force Status by Sex by Regional Council (Qrtly-Mar/Jun/Sep/Dec)	Total Both Sexes	Otago / Southland	Total Labour Force	..
1996Q3	Labour Force Status by Sex by Regional Council (Qrtly-Mar/Jun/Sep/Dec)	Total Both Sexes	Otago	Persons Employed in Labour Force	91.7
1996Q3	Labour Force Status by Sex by Regional Council (Qrtly-Mar/Jun/Sep/Dec)	Total Both Sexes	Otago	Persons Unemployed in Labour Force	4.2
1996Q3	Labour Force Status by Sex by Regional Council (Qrtly-Mar/Jun/Sep/Dec)	Total Both Sexes	Otago	Not in Labour Force	54
1996Q3	Labour Force Status by Sex by Regional Council (Qrtly-Mar/Jun/Sep/Dec)	Total Both Sexes	Otago	Working Age Population	149.9
1996Q3	Labour Force Status by Sex by Regional Council (Qrtly-Mar/Jun/Sep/Dec)	Total Both Sexes	Otago	Labour Force Participation Rate	64
1996Q3	Labour Force Status by Sex by Regional Council (Qrtly-Mar/Jun/Sep/Dec)	Total Both Sexes	Otago	Unemployment Rate	4.4
1996Q3	Labour Force Status by Sex by Regional Council (Qrtly-Mar/Jun/Sep/Dec)	Total Both Sexes	Otago	Employment Rate	61.2
1996Q3	Labour Force Status by Sex by Regional Council (Qrtly-Mar/Jun/Sep/Dec)	Total Both Sexes	Otago	Underutilisation rate	..
1996Q3	Labour Force Status by Sex by Regional Council (Qrtly-Mar/Jun/Sep/Dec)	Total Both Sexes	Otago	Total Labour Force	95.9
1996Q3	Labour Force Status by Sex by Regional Council (Qrtly-Mar/Jun/Sep/Dec)	Total Both Sexes	Southland	Persons Employed in Labour Force	45.4
1996Q3	Labour Force Status by Sex by Regional Council (Qrtly-Mar/Jun/Sep/Dec)	Total Both Sexes	Southland	Persons Unemployed in Labour Force	2.8
1996Q3	Labour Force Status by Sex by Regional Council (Qrtly-Mar/Jun/Sep/Dec)	Total Both Sexes	Southland	Not in Labour Force	26.3
1996Q3	Labour Force Status by Sex by Regional Council (Qrtly-Mar/Jun/Sep/Dec)	Total Both Sexes	Southland	Working Age Population	74.5
1996Q3	Labour Force Status by Sex by Regional Council (Qrtly-Mar/Jun/Sep/Dec)	Total Both Sexes	Southland	Labour Force Participation Rate	64.7
1996Q3	Labour Force Status by Sex by Regional Council (Qrtly-Mar/Jun/Sep/Dec)	Total Both Sexes	Southland	Unemployment Rate	5.7
1996Q3	Labour Force Status by Sex by Regional Council (Qrtly-Mar/Jun/Sep/Dec)	Total Both Sexes	Southland	Employment Rate	61
1996Q3	Labour Force Status by Sex by Regional Council (Qrtly-Mar/Jun/Sep/Dec)	Total Both Sexes	Southland	Underutilisation rate	..
1996Q3	Labour Force Status by Sex by Regional Council (Qrtly-Mar/Jun/Sep/Dec)	Total Both Sexes	Southland	Total Labour Force	48.2
1996Q3	Labour Force Status by Sex by Regional Council (Qrtly-Mar/Jun/Sep/Dec)	Total Both Sexes	North Island	Persons Employed in Labour Force	1306.3
1996Q3	Labour Force Status by Sex by Regional Council (Qrtly-Mar/Jun/Sep/Dec)	Total Both Sexes	North Island	Persons Unemployed in Labour Force	92.1
1996Q3	Labour Force Status by Sex by Regional Council (Qrtly-Mar/Jun/Sep/Dec)	Total Both Sexes	North Island	Not in Labour Force	719.8
1996Q3	Labour Force Status by Sex by Regional Council (Qrtly-Mar/Jun/Sep/Dec)	Total Both Sexes	North Island	Working Age Population	2118.1
1996Q3	Labour Force Status by Sex by Regional Council (Qrtly-Mar/Jun/Sep/Dec)	Total Both Sexes	North Island	Labour Force Participation Rate	66
1996Q3	Labour Force Status by Sex by Regional Council (Qrtly-Mar/Jun/Sep/Dec)	Total Both Sexes	North Island	Unemployment Rate	6.6
1996Q3	Labour Force Status by Sex by Regional Council (Qrtly-Mar/Jun/Sep/Dec)	Total Both Sexes	North Island	Employment Rate	61.7
1996Q3	Labour Force Status by Sex by Regional Council (Qrtly-Mar/Jun/Sep/Dec)	Total Both Sexes	North Island	Underutilisation rate	..
1996Q3	Labour Force Status by Sex by Regional Council (Qrtly-Mar/Jun/Sep/Dec)	Total Both Sexes	North Island	Total Labour Force	1398.3
1996Q3	Labour Force Status by Sex by Regional Council (Qrtly-Mar/Jun/Sep/Dec)	Total Both Sexes	South Island	Persons Employed in Labour Force	440.6
1996Q3	Labour Force Status by Sex by Regional Council (Qrtly-Mar/Jun/Sep/Dec)	Total Both Sexes	South Island	Persons Unemployed in Labour Force	25.3
1996Q3	Labour Force Status by Sex by Regional Council (Qrtly-Mar/Jun/Sep/Dec)	Total Both Sexes	South Island	Not in Labour Force	251.1
1996Q3	Labour Force Status by Sex by Regional Council (Qrtly-Mar/Jun/Sep/Dec)	Total Both Sexes	South Island	Working Age Population	716.9
1996Q3	Labour Force Status by Sex by Regional Council (Qrtly-Mar/Jun/Sep/Dec)	Total Both Sexes	South Island	Labour Force Participation Rate	65
1996Q3	Labour Force Status by Sex by Regional Council (Qrtly-Mar/Jun/Sep/Dec)	Total Both Sexes	South Island	Unemployment Rate	5.4
1996Q3	Labour Force Status by Sex by Regional Council (Qrtly-Mar/Jun/Sep/Dec)	Total Both Sexes	South Island	Employment Rate	61.5
1996Q3	Labour Force Status by Sex by Regional Council (Qrtly-Mar/Jun/Sep/Dec)	Total Both Sexes	South Island	Underutilisation rate	..
1996Q3	Labour Force Status by Sex by Regional Council (Qrtly-Mar/Jun/Sep/Dec)	Total Both Sexes	South Island	Total Labour Force	465.8
1996Q3	Labour Force Status by Sex by Regional Council (Qrtly-Mar/Jun/Sep/Dec)	Total Both Sexes	Total All Regional Councils	Persons Employed in Labour Force	1746.8
1996Q3	Labour Force Status by Sex by Regional Council (Qrtly-Mar/Jun/Sep/Dec)	Total Both Sexes	Total All Regional Councils	Persons Unemployed in Labour Force	117.3
1996Q3	Labour Force Status by Sex by Regional Council (Qrtly-Mar/Jun/Sep/Dec)	Total Both Sexes	Total All Regional Councils	Not in Labour Force	970.9
1996Q3	Labour Force Status by Sex by Regional Council (Qrtly-Mar/Jun/Sep/Dec)	Total Both Sexes	Total All Regional Councils	Working Age Population	2835
1996Q3	Labour Force Status by Sex by Regional Council (Qrtly-Mar/Jun/Sep/Dec)	Total Both Sexes	Total All Regional Councils	Labour Force Participation Rate	65.8
1996Q3	Labour Force Status by Sex by Regional Council (Qrtly-Mar/Jun/Sep/Dec)	Total Both Sexes	Total All Regional Councils	Unemployment Rate	6.3
1996Q3	Labour Force Status by Sex by Regional Council (Qrtly-Mar/Jun/Sep/Dec)	Total Both Sexes	Total All Regional Councils	Employment Rate	61.6
1996Q3	Labour Force Status by Sex by Regional Council (Qrtly-Mar/Jun/Sep/Dec)	Total Both Sexes	Total All Regional Councils	Underutilisation rate	..
1996Q3	Labour Force Status by Sex by Regional Council (Qrtly-Mar/Jun/Sep/Dec)	Total Both Sexes	Total All Regional Councils	Total Labour Force	1864.1
1996Q4	Labour Force Status by Sex by Regional Council (Qrtly-Mar/Jun/Sep/Dec)	Male	Northland	Persons Employed in Labour Force	31.6
1996Q4	Labour Force Status by Sex by Regional Council (Qrtly-Mar/Jun/Sep/Dec)	Male	Northland	Persons Unemployed in Labour Force	1.9
1996Q4	Labour Force Status by Sex by Regional Council (Qrtly-Mar/Jun/Sep/Dec)	Male	Northland	Not in Labour Force	15.8
1996Q4	Labour Force Status by Sex by Regional Council (Qrtly-Mar/Jun/Sep/Dec)	Male	Northland	Working Age Population	49.3
1996Q4	Labour Force Status by Sex by Regional Council (Qrtly-Mar/Jun/Sep/Dec)	Male	Northland	Labour Force Participation Rate	67.9
1996Q4	Labour Force Status by Sex by Regional Council (Qrtly-Mar/Jun/Sep/Dec)	Male	Northland	Unemployment Rate	5.6
1996Q4	Labour Force Status by Sex by Regional Council (Qrtly-Mar/Jun/Sep/Dec)	Male	Northland	Employment Rate	64.1
1996Q4	Labour Force Status by Sex by Regional Council (Qrtly-Mar/Jun/Sep/Dec)	Male	Northland	Underutilisation rate	..
1996Q4	Labour Force Status by Sex by Regional Council (Qrtly-Mar/Jun/Sep/Dec)	Male	Northland	Total Labour Force	33.5
1996Q4	Labour Force Status by Sex by Regional Council (Qrtly-Mar/Jun/Sep/Dec)	Male	Auckland	Persons Employed in Labour Force	302.4
1996Q4	Labour Force Status by Sex by Regional Council (Qrtly-Mar/Jun/Sep/Dec)	Male	Auckland	Persons Unemployed in Labour Force	17.7
1996Q4	Labour Force Status by Sex by Regional Council (Qrtly-Mar/Jun/Sep/Dec)	Male	Auckland	Not in Labour Force	92.1
1996Q4	Labour Force Status by Sex by Regional Council (Qrtly-Mar/Jun/Sep/Dec)	Male	Auckland	Working Age Population	412.2
1996Q4	Labour Force Status by Sex by Regional Council (Qrtly-Mar/Jun/Sep/Dec)	Male	Auckland	Labour Force Participation Rate	77.7
1996Q4	Labour Force Status by Sex by Regional Council (Qrtly-Mar/Jun/Sep/Dec)	Male	Auckland	Unemployment Rate	5.5
1996Q4	Labour Force Status by Sex by Regional Council (Qrtly-Mar/Jun/Sep/Dec)	Male	Auckland	Employment Rate	73.4
1996Q4	Labour Force Status by Sex by Regional Council (Qrtly-Mar/Jun/Sep/Dec)	Male	Auckland	Underutilisation rate	..
1996Q4	Labour Force Status by Sex by Regional Council (Qrtly-Mar/Jun/Sep/Dec)	Male	Auckland	Total Labour Force	320.1
1996Q4	Labour Force Status by Sex by Regional Council (Qrtly-Mar/Jun/Sep/Dec)	Male	Waikato	Persons Employed in Labour Force	89.8
1996Q4	Labour Force Status by Sex by Regional Council (Qrtly-Mar/Jun/Sep/Dec)	Male	Waikato	Persons Unemployed in Labour Force	6.9
1996Q4	Labour Force Status by Sex by Regional Council (Qrtly-Mar/Jun/Sep/Dec)	Male	Waikato	Not in Labour Force	32.6
1996Q4	Labour Force Status by Sex by Regional Council (Qrtly-Mar/Jun/Sep/Dec)	Male	Waikato	Working Age Population	129.2
1996Q4	Labour Force Status by Sex by Regional Council (Qrtly-Mar/Jun/Sep/Dec)	Male	Waikato	Labour Force Participation Rate	74.8
1996Q4	Labour Force Status by Sex by Regional Council (Qrtly-Mar/Jun/Sep/Dec)	Male	Waikato	Unemployment Rate	7.2
1996Q4	Labour Force Status by Sex by Regional Council (Qrtly-Mar/Jun/Sep/Dec)	Male	Waikato	Employment Rate	69.5
1996Q4	Labour Force Status by Sex by Regional Council (Qrtly-Mar/Jun/Sep/Dec)	Male	Waikato	Underutilisation rate	..
1996Q4	Labour Force Status by Sex by Regional Council (Qrtly-Mar/Jun/Sep/Dec)	Male	Waikato	Total Labour Force	96.7
1996Q4	Labour Force Status by Sex by Regional Council (Qrtly-Mar/Jun/Sep/Dec)	Male	Bay of Plenty	Persons Employed in Labour Force	55.3
1996Q4	Labour Force Status by Sex by Regional Council (Qrtly-Mar/Jun/Sep/Dec)	Male	Bay of Plenty	Persons Unemployed in Labour Force	6
1996Q4	Labour Force Status by Sex by Regional Council (Qrtly-Mar/Jun/Sep/Dec)	Male	Bay of Plenty	Not in Labour Force	24
1996Q4	Labour Force Status by Sex by Regional Council (Qrtly-Mar/Jun/Sep/Dec)	Male	Bay of Plenty	Working Age Population	85.3
1996Q4	Labour Force Status by Sex by Regional Council (Qrtly-Mar/Jun/Sep/Dec)	Male	Bay of Plenty	Labour Force Participation Rate	71.9
1996Q4	Labour Force Status by Sex by Regional Council (Qrtly-Mar/Jun/Sep/Dec)	Male	Bay of Plenty	Unemployment Rate	9.7
1996Q4	Labour Force Status by Sex by Regional Council (Qrtly-Mar/Jun/Sep/Dec)	Male	Bay of Plenty	Employment Rate	64.9
1996Q4	Labour Force Status by Sex by Regional Council (Qrtly-Mar/Jun/Sep/Dec)	Male	Bay of Plenty	Underutilisation rate	..
1996Q4	Labour Force Status by Sex by Regional Council (Qrtly-Mar/Jun/Sep/Dec)	Male	Bay of Plenty	Total Labour Force	61.3
1996Q4	Labour Force Status by Sex by Regional Council (Qrtly-Mar/Jun/Sep/Dec)	Male	Gisborne / Hawke's Bay	Persons Employed in Labour Force	47.1
1996Q4	Labour Force Status by Sex by Regional Council (Qrtly-Mar/Jun/Sep/Dec)	Male	Gisborne / Hawke's Bay	Persons Unemployed in Labour Force	3.3
1996Q4	Labour Force Status by Sex by Regional Council (Qrtly-Mar/Jun/Sep/Dec)	Male	Gisborne / Hawke's Bay	Not in Labour Force	18.1
1996Q4	Labour Force Status by Sex by Regional Council (Qrtly-Mar/Jun/Sep/Dec)	Male	Gisborne / Hawke's Bay	Working Age Population	68.4
1996Q4	Labour Force Status by Sex by Regional Council (Qrtly-Mar/Jun/Sep/Dec)	Male	Gisborne / Hawke's Bay	Labour Force Participation Rate	73.6
1996Q4	Labour Force Status by Sex by Regional Council (Qrtly-Mar/Jun/Sep/Dec)	Male	Gisborne / Hawke's Bay	Unemployment Rate	6.6
1996Q4	Labour Force Status by Sex by Regional Council (Qrtly-Mar/Jun/Sep/Dec)	Male	Gisborne / Hawke's Bay	Employment Rate	68.8
1996Q4	Labour Force Status by Sex by Regional Council (Qrtly-Mar/Jun/Sep/Dec)	Male	Gisborne / Hawke's Bay	Underutilisation rate	..
1996Q4	Labour Force Status by Sex by Regional Council (Qrtly-Mar/Jun/Sep/Dec)	Male	Gisborne / Hawke's Bay	Total Labour Force	50.4
1996Q4	Labour Force Status by Sex by Regional Council (Qrtly-Mar/Jun/Sep/Dec)	Male	Taranaki	Persons Employed in Labour Force	26.8
1996Q4	Labour Force Status by Sex by Regional Council (Qrtly-Mar/Jun/Sep/Dec)	Male	Taranaki	Persons Unemployed in Labour Force	2.6
1996Q4	Labour Force Status by Sex by Regional Council (Qrtly-Mar/Jun/Sep/Dec)	Male	Taranaki	Not in Labour Force	10.8
1996Q4	Labour Force Status by Sex by Regional Council (Qrtly-Mar/Jun/Sep/Dec)	Male	Taranaki	Working Age Population	40.1
1996Q4	Labour Force Status by Sex by Regional Council (Qrtly-Mar/Jun/Sep/Dec)	Male	Taranaki	Labour Force Participation Rate	73.1
1996Q4	Labour Force Status by Sex by Regional Council (Qrtly-Mar/Jun/Sep/Dec)	Male	Taranaki	Unemployment Rate	8.7
1996Q4	Labour Force Status by Sex by Regional Council (Qrtly-Mar/Jun/Sep/Dec)	Male	Taranaki	Employment Rate	66.7
1996Q4	Labour Force Status by Sex by Regional Council (Qrtly-Mar/Jun/Sep/Dec)	Male	Taranaki	Underutilisation rate	..
1996Q4	Labour Force Status by Sex by Regional Council (Qrtly-Mar/Jun/Sep/Dec)	Male	Taranaki	Total Labour Force	29.4
1996Q4	Labour Force Status by Sex by Regional Council (Qrtly-Mar/Jun/Sep/Dec)	Male	Taranaki / Manawatu - Whanganui	Persons Employed in Labour Force	..
1996Q4	Labour Force Status by Sex by Regional Council (Qrtly-Mar/Jun/Sep/Dec)	Male	Taranaki / Manawatu - Whanganui	Persons Unemployed in Labour Force	..
1996Q4	Labour Force Status by Sex by Regional Council (Qrtly-Mar/Jun/Sep/Dec)	Male	Taranaki / Manawatu - Whanganui	Not in Labour Force	..
1996Q4	Labour Force Status by Sex by Regional Council (Qrtly-Mar/Jun/Sep/Dec)	Male	Taranaki / Manawatu - Whanganui	Working Age Population	..
1996Q4	Labour Force Status by Sex by Regional Council (Qrtly-Mar/Jun/Sep/Dec)	Male	Taranaki / Manawatu - Whanganui	Labour Force Participation Rate	..
1996Q4	Labour Force Status by Sex by Regional Council (Qrtly-Mar/Jun/Sep/Dec)	Male	Taranaki / Manawatu - Whanganui	Unemployment Rate	..
1996Q4	Labour Force Status by Sex by Regional Council (Qrtly-Mar/Jun/Sep/Dec)	Male	Taranaki / Manawatu - Whanganui	Employment Rate	..
1996Q4	Labour Force Status by Sex by Regional Council (Qrtly-Mar/Jun/Sep/Dec)	Male	Taranaki / Manawatu - Whanganui	Underutilisation rate	..
1996Q4	Labour Force Status by Sex by Regional Council (Qrtly-Mar/Jun/Sep/Dec)	Male	Taranaki / Manawatu - Whanganui	Total Labour Force	..
1996Q4	Labour Force Status by Sex by Regional Council (Qrtly-Mar/Jun/Sep/Dec)	Male	Manawatu - Whanganui	Persons Employed in Labour Force	54.9
1996Q4	Labour Force Status by Sex by Regional Council (Qrtly-Mar/Jun/Sep/Dec)	Male	Manawatu - Whanganui	Persons Unemployed in Labour Force	4.3
1996Q4	Labour Force Status by Sex by Regional Council (Qrtly-Mar/Jun/Sep/Dec)	Male	Manawatu - Whanganui	Not in Labour Force	25.3
1996Q4	Labour Force Status by Sex by Regional Council (Qrtly-Mar/Jun/Sep/Dec)	Male	Manawatu - Whanganui	Working Age Population	84.5
1996Q4	Labour Force Status by Sex by Regional Council (Qrtly-Mar/Jun/Sep/Dec)	Male	Manawatu - Whanganui	Labour Force Participation Rate	70
1996Q4	Labour Force Status by Sex by Regional Council (Qrtly-Mar/Jun/Sep/Dec)	Male	Manawatu - Whanganui	Unemployment Rate	7.2
1996Q4	Labour Force Status by Sex by Regional Council (Qrtly-Mar/Jun/Sep/Dec)	Male	Manawatu - Whanganui	Employment Rate	65
1996Q4	Labour Force Status by Sex by Regional Council (Qrtly-Mar/Jun/Sep/Dec)	Male	Manawatu - Whanganui	Underutilisation rate	..
1996Q4	Labour Force Status by Sex by Regional Council (Qrtly-Mar/Jun/Sep/Dec)	Male	Manawatu - Whanganui	Total Labour Force	59.1
1996Q4	Labour Force Status by Sex by Regional Council (Qrtly-Mar/Jun/Sep/Dec)	Male	Wellington	Persons Employed in Labour Force	117.4
1996Q4	Labour Force Status by Sex by Regional Council (Qrtly-Mar/Jun/Sep/Dec)	Male	Wellington	Persons Unemployed in Labour Force	8.3
1996Q4	Labour Force Status by Sex by Regional Council (Qrtly-Mar/Jun/Sep/Dec)	Male	Wellington	Not in Labour Force	37.5
1996Q4	Labour Force Status by Sex by Regional Council (Qrtly-Mar/Jun/Sep/Dec)	Male	Wellington	Working Age Population	163.2
1996Q4	Labour Force Status by Sex by Regional Council (Qrtly-Mar/Jun/Sep/Dec)	Male	Wellington	Labour Force Participation Rate	77
1996Q4	Labour Force Status by Sex by Regional Council (Qrtly-Mar/Jun/Sep/Dec)	Male	Wellington	Unemployment Rate	6.6
1996Q4	Labour Force Status by Sex by Regional Council (Qrtly-Mar/Jun/Sep/Dec)	Male	Wellington	Employment Rate	71.9
1996Q4	Labour Force Status by Sex by Regional Council (Qrtly-Mar/Jun/Sep/Dec)	Male	Wellington	Underutilisation rate	..
1996Q4	Labour Force Status by Sex by Regional Council (Qrtly-Mar/Jun/Sep/Dec)	Male	Wellington	Total Labour Force	125.7
1996Q4	Labour Force Status by Sex by Regional Council (Qrtly-Mar/Jun/Sep/Dec)	Male	Tasman / Nelson / Marlborough / West Coast	Persons Employed in Labour Force	39.9
1996Q4	Labour Force Status by Sex by Regional Council (Qrtly-Mar/Jun/Sep/Dec)	Male	Tasman / Nelson / Marlborough / West Coast	Persons Unemployed in Labour Force	3.4
1996Q4	Labour Force Status by Sex by Regional Council (Qrtly-Mar/Jun/Sep/Dec)	Male	Tasman / Nelson / Marlborough / West Coast	Not in Labour Force	15
1996Q4	Labour Force Status by Sex by Regional Council (Qrtly-Mar/Jun/Sep/Dec)	Male	Tasman / Nelson / Marlborough / West Coast	Working Age Population	58.2
1996Q4	Labour Force Status by Sex by Regional Council (Qrtly-Mar/Jun/Sep/Dec)	Male	Tasman / Nelson / Marlborough / West Coast	Labour Force Participation Rate	74.2
1996Q4	Labour Force Status by Sex by Regional Council (Qrtly-Mar/Jun/Sep/Dec)	Male	Tasman / Nelson / Marlborough / West Coast	Unemployment Rate	7.8
1996Q4	Labour Force Status by Sex by Regional Council (Qrtly-Mar/Jun/Sep/Dec)	Male	Tasman / Nelson / Marlborough / West Coast	Employment Rate	68.5
1996Q4	Labour Force Status by Sex by Regional Council (Qrtly-Mar/Jun/Sep/Dec)	Male	Tasman / Nelson / Marlborough / West Coast	Underutilisation rate	..
1996Q4	Labour Force Status by Sex by Regional Council (Qrtly-Mar/Jun/Sep/Dec)	Male	Tasman / Nelson / Marlborough / West Coast	Total Labour Force	43.2
1996Q4	Labour Force Status by Sex by Regional Council (Qrtly-Mar/Jun/Sep/Dec)	Male	Canterbury	Persons Employed in Labour Force	127.8
1996Q4	Labour Force Status by Sex by Regional Council (Qrtly-Mar/Jun/Sep/Dec)	Male	Canterbury	Persons Unemployed in Labour Force	8.5
1996Q4	Labour Force Status by Sex by Regional Council (Qrtly-Mar/Jun/Sep/Dec)	Male	Canterbury	Not in Labour Force	49.2
1996Q4	Labour Force Status by Sex by Regional Council (Qrtly-Mar/Jun/Sep/Dec)	Male	Canterbury	Working Age Population	185.5
1996Q4	Labour Force Status by Sex by Regional Council (Qrtly-Mar/Jun/Sep/Dec)	Male	Canterbury	Labour Force Participation Rate	73.5
1996Q4	Labour Force Status by Sex by Regional Council (Qrtly-Mar/Jun/Sep/Dec)	Male	Canterbury	Unemployment Rate	6.2
1996Q4	Labour Force Status by Sex by Regional Council (Qrtly-Mar/Jun/Sep/Dec)	Male	Canterbury	Employment Rate	68.9
1996Q4	Labour Force Status by Sex by Regional Council (Qrtly-Mar/Jun/Sep/Dec)	Male	Canterbury	Underutilisation rate	..
1996Q4	Labour Force Status by Sex by Regional Council (Qrtly-Mar/Jun/Sep/Dec)	Male	Canterbury	Total Labour Force	136.3
1996Q4	Labour Force Status by Sex by Regional Council (Qrtly-Mar/Jun/Sep/Dec)	Male	Otago / Southland	Persons Employed in Labour Force	..
1996Q4	Labour Force Status by Sex by Regional Council (Qrtly-Mar/Jun/Sep/Dec)	Male	Otago / Southland	Persons Unemployed in Labour Force	..
1996Q4	Labour Force Status by Sex by Regional Council (Qrtly-Mar/Jun/Sep/Dec)	Male	Otago / Southland	Not in Labour Force	..
1996Q4	Labour Force Status by Sex by Regional Council (Qrtly-Mar/Jun/Sep/Dec)	Male	Otago / Southland	Working Age Population	..
1996Q4	Labour Force Status by Sex by Regional Council (Qrtly-Mar/Jun/Sep/Dec)	Male	Otago / Southland	Labour Force Participation Rate	..
1996Q4	Labour Force Status by Sex by Regional Council (Qrtly-Mar/Jun/Sep/Dec)	Male	Otago / Southland	Unemployment Rate	..
1996Q4	Labour Force Status by Sex by Regional Council (Qrtly-Mar/Jun/Sep/Dec)	Male	Otago / Southland	Employment Rate	..
1996Q4	Labour Force Status by Sex by Regional Council (Qrtly-Mar/Jun/Sep/Dec)	Male	Otago / Southland	Underutilisation rate	..
1996Q4	Labour Force Status by Sex by Regional Council (Qrtly-Mar/Jun/Sep/Dec)	Male	Otago / Southland	Total Labour Force	..
1996Q4	Labour Force Status by Sex by Regional Council (Qrtly-Mar/Jun/Sep/Dec)	Male	Otago	Persons Employed in Labour Force	51.9
1996Q4	Labour Force Status by Sex by Regional Council (Qrtly-Mar/Jun/Sep/Dec)	Male	Otago	Persons Unemployed in Labour Force	2.5
1996Q4	Labour Force Status by Sex by Regional Council (Qrtly-Mar/Jun/Sep/Dec)	Male	Otago	Not in Labour Force	18.8
1996Q4	Labour Force Status by Sex by Regional Council (Qrtly-Mar/Jun/Sep/Dec)	Male	Otago	Working Age Population	73.2
1996Q4	Labour Force Status by Sex by Regional Council (Qrtly-Mar/Jun/Sep/Dec)	Male	Otago	Labour Force Participation Rate	74.4
1996Q4	Labour Force Status by Sex by Regional Council (Qrtly-Mar/Jun/Sep/Dec)	Male	Otago	Unemployment Rate	4.6
1996Q4	Labour Force Status by Sex by Regional Council (Qrtly-Mar/Jun/Sep/Dec)	Male	Otago	Employment Rate	71
1996Q4	Labour Force Status by Sex by Regional Council (Qrtly-Mar/Jun/Sep/Dec)	Male	Otago	Underutilisation rate	..
1996Q4	Labour Force Status by Sex by Regional Council (Qrtly-Mar/Jun/Sep/Dec)	Male	Otago	Total Labour Force	54.5
1996Q4	Labour Force Status by Sex by Regional Council (Qrtly-Mar/Jun/Sep/Dec)	Male	Southland	Persons Employed in Labour Force	26.7
1996Q4	Labour Force Status by Sex by Regional Council (Qrtly-Mar/Jun/Sep/Dec)	Male	Southland	Persons Unemployed in Labour Force	1.5
1996Q4	Labour Force Status by Sex by Regional Council (Qrtly-Mar/Jun/Sep/Dec)	Male	Southland	Not in Labour Force	8.3
1996Q4	Labour Force Status by Sex by Regional Council (Qrtly-Mar/Jun/Sep/Dec)	Male	Southland	Working Age Population	36.5
1996Q4	Labour Force Status by Sex by Regional Council (Qrtly-Mar/Jun/Sep/Dec)	Male	Southland	Labour Force Participation Rate	77.3
1996Q4	Labour Force Status by Sex by Regional Council (Qrtly-Mar/Jun/Sep/Dec)	Male	Southland	Unemployment Rate	5.3
1996Q4	Labour Force Status by Sex by Regional Council (Qrtly-Mar/Jun/Sep/Dec)	Male	Southland	Employment Rate	73.2
1996Q4	Labour Force Status by Sex by Regional Council (Qrtly-Mar/Jun/Sep/Dec)	Male	Southland	Underutilisation rate	..
1996Q4	Labour Force Status by Sex by Regional Council (Qrtly-Mar/Jun/Sep/Dec)	Male	Southland	Total Labour Force	28.2
1996Q4	Labour Force Status by Sex by Regional Council (Qrtly-Mar/Jun/Sep/Dec)	Male	North Island	Persons Employed in Labour Force	725.2
1996Q4	Labour Force Status by Sex by Regional Council (Qrtly-Mar/Jun/Sep/Dec)	Male	North Island	Persons Unemployed in Labour Force	50.9
1996Q4	Labour Force Status by Sex by Regional Council (Qrtly-Mar/Jun/Sep/Dec)	Male	North Island	Not in Labour Force	256.1
1996Q4	Labour Force Status by Sex by Regional Council (Qrtly-Mar/Jun/Sep/Dec)	Male	North Island	Working Age Population	1032.2
1996Q4	Labour Force Status by Sex by Regional Council (Qrtly-Mar/Jun/Sep/Dec)	Male	North Island	Labour Force Participation Rate	75.2
1996Q4	Labour Force Status by Sex by Regional Council (Qrtly-Mar/Jun/Sep/Dec)	Male	North Island	Unemployment Rate	6.6
1996Q4	Labour Force Status by Sex by Regional Council (Qrtly-Mar/Jun/Sep/Dec)	Male	North Island	Employment Rate	70.3
1996Q4	Labour Force Status by Sex by Regional Council (Qrtly-Mar/Jun/Sep/Dec)	Male	North Island	Underutilisation rate	..
1996Q4	Labour Force Status by Sex by Regional Council (Qrtly-Mar/Jun/Sep/Dec)	Male	North Island	Total Labour Force	776.1
1996Q4	Labour Force Status by Sex by Regional Council (Qrtly-Mar/Jun/Sep/Dec)	Male	South Island	Persons Employed in Labour Force	246.3
1996Q4	Labour Force Status by Sex by Regional Council (Qrtly-Mar/Jun/Sep/Dec)	Male	South Island	Persons Unemployed in Labour Force	15.9
1996Q4	Labour Force Status by Sex by Regional Council (Qrtly-Mar/Jun/Sep/Dec)	Male	South Island	Not in Labour Force	91.3
1996Q4	Labour Force Status by Sex by Regional Council (Qrtly-Mar/Jun/Sep/Dec)	Male	South Island	Working Age Population	353.5
1996Q4	Labour Force Status by Sex by Regional Council (Qrtly-Mar/Jun/Sep/Dec)	Male	South Island	Labour Force Participation Rate	74.2
1996Q4	Labour Force Status by Sex by Regional Council (Qrtly-Mar/Jun/Sep/Dec)	Male	South Island	Unemployment Rate	6.1
1996Q4	Labour Force Status by Sex by Regional Council (Qrtly-Mar/Jun/Sep/Dec)	Male	South Island	Employment Rate	69.7
1996Q4	Labour Force Status by Sex by Regional Council (Qrtly-Mar/Jun/Sep/Dec)	Male	South Island	Underutilisation rate	..
1996Q4	Labour Force Status by Sex by Regional Council (Qrtly-Mar/Jun/Sep/Dec)	Male	South Island	Total Labour Force	262.2
1996Q4	Labour Force Status by Sex by Regional Council (Qrtly-Mar/Jun/Sep/Dec)	Male	Total All Regional Councils	Persons Employed in Labour Force	971.6
1996Q4	Labour Force Status by Sex by Regional Council (Qrtly-Mar/Jun/Sep/Dec)	Male	Total All Regional Councils	Persons Unemployed in Labour Force	66.8
1996Q4	Labour Force Status by Sex by Regional Council (Qrtly-Mar/Jun/Sep/Dec)	Male	Total All Regional Councils	Not in Labour Force	347.3
1996Q4	Labour Force Status by Sex by Regional Council (Qrtly-Mar/Jun/Sep/Dec)	Male	Total All Regional Councils	Working Age Population	1385.7
1996Q4	Labour Force Status by Sex by Regional Council (Qrtly-Mar/Jun/Sep/Dec)	Male	Total All Regional Councils	Labour Force Participation Rate	74.9
1996Q4	Labour Force Status by Sex by Regional Council (Qrtly-Mar/Jun/Sep/Dec)	Male	Total All Regional Councils	Unemployment Rate	6.4
1996Q4	Labour Force Status by Sex by Regional Council (Qrtly-Mar/Jun/Sep/Dec)	Male	Total All Regional Councils	Employment Rate	70.1
1996Q4	Labour Force Status by Sex by Regional Council (Qrtly-Mar/Jun/Sep/Dec)	Male	Total All Regional Councils	Underutilisation rate	..
1996Q4	Labour Force Status by Sex by Regional Council (Qrtly-Mar/Jun/Sep/Dec)	Male	Total All Regional Councils	Total Labour Force	1038.4
1996Q4	Labour Force Status by Sex by Regional Council (Qrtly-Mar/Jun/Sep/Dec)	Female	Northland	Persons Employed in Labour Force	24.9
1996Q4	Labour Force Status by Sex by Regional Council (Qrtly-Mar/Jun/Sep/Dec)	Female	Northland	Persons Unemployed in Labour Force	2.3
1996Q4	Labour Force Status by Sex by Regional Council (Qrtly-Mar/Jun/Sep/Dec)	Female	Northland	Not in Labour Force	26.8
1996Q4	Labour Force Status by Sex by Regional Council (Qrtly-Mar/Jun/Sep/Dec)	Female	Northland	Working Age Population	54
1996Q4	Labour Force Status by Sex by Regional Council (Qrtly-Mar/Jun/Sep/Dec)	Female	Northland	Labour Force Participation Rate	50.4
1996Q4	Labour Force Status by Sex by Regional Council (Qrtly-Mar/Jun/Sep/Dec)	Female	Northland	Unemployment Rate	8.5
1996Q4	Labour Force Status by Sex by Regional Council (Qrtly-Mar/Jun/Sep/Dec)	Female	Northland	Employment Rate	46.1
1996Q4	Labour Force Status by Sex by Regional Council (Qrtly-Mar/Jun/Sep/Dec)	Female	Northland	Underutilisation rate	..
1996Q4	Labour Force Status by Sex by Regional Council (Qrtly-Mar/Jun/Sep/Dec)	Female	Northland	Total Labour Force	27.2
1996Q4	Labour Force Status by Sex by Regional Council (Qrtly-Mar/Jun/Sep/Dec)	Female	Auckland	Persons Employed in Labour Force	251.6
1996Q4	Labour Force Status by Sex by Regional Council (Qrtly-Mar/Jun/Sep/Dec)	Female	Auckland	Persons Unemployed in Labour Force	12.3
1996Q4	Labour Force Status by Sex by Regional Council (Qrtly-Mar/Jun/Sep/Dec)	Female	Auckland	Not in Labour Force	182.1
1996Q4	Labour Force Status by Sex by Regional Council (Qrtly-Mar/Jun/Sep/Dec)	Female	Auckland	Working Age Population	446
1996Q4	Labour Force Status by Sex by Regional Council (Qrtly-Mar/Jun/Sep/Dec)	Female	Auckland	Labour Force Participation Rate	59.2
1996Q4	Labour Force Status by Sex by Regional Council (Qrtly-Mar/Jun/Sep/Dec)	Female	Auckland	Unemployment Rate	4.7
1996Q4	Labour Force Status by Sex by Regional Council (Qrtly-Mar/Jun/Sep/Dec)	Female	Auckland	Employment Rate	56.4
1996Q4	Labour Force Status by Sex by Regional Council (Qrtly-Mar/Jun/Sep/Dec)	Female	Auckland	Underutilisation rate	..
1996Q4	Labour Force Status by Sex by Regional Council (Qrtly-Mar/Jun/Sep/Dec)	Female	Auckland	Total Labour Force	264
1996Q4	Labour Force Status by Sex by Regional Council (Qrtly-Mar/Jun/Sep/Dec)	Female	Waikato	Persons Employed in Labour Force	72.2
1996Q4	Labour Force Status by Sex by Regional Council (Qrtly-Mar/Jun/Sep/Dec)	Female	Waikato	Persons Unemployed in Labour Force	4.3
1996Q4	Labour Force Status by Sex by Regional Council (Qrtly-Mar/Jun/Sep/Dec)	Female	Waikato	Not in Labour Force	62
1996Q4	Labour Force Status by Sex by Regional Council (Qrtly-Mar/Jun/Sep/Dec)	Female	Waikato	Working Age Population	138.5
1996Q4	Labour Force Status by Sex by Regional Council (Qrtly-Mar/Jun/Sep/Dec)	Female	Waikato	Labour Force Participation Rate	55.3
1996Q4	Labour Force Status by Sex by Regional Council (Qrtly-Mar/Jun/Sep/Dec)	Female	Waikato	Unemployment Rate	5.7
1996Q4	Labour Force Status by Sex by Regional Council (Qrtly-Mar/Jun/Sep/Dec)	Female	Waikato	Employment Rate	52.1
1996Q4	Labour Force Status by Sex by Regional Council (Qrtly-Mar/Jun/Sep/Dec)	Female	Waikato	Underutilisation rate	..
1996Q4	Labour Force Status by Sex by Regional Council (Qrtly-Mar/Jun/Sep/Dec)	Female	Waikato	Total Labour Force	76.5
1996Q4	Labour Force Status by Sex by Regional Council (Qrtly-Mar/Jun/Sep/Dec)	Female	Bay of Plenty	Persons Employed in Labour Force	41.9
1996Q4	Labour Force Status by Sex by Regional Council (Qrtly-Mar/Jun/Sep/Dec)	Female	Bay of Plenty	Persons Unemployed in Labour Force	4
1996Q4	Labour Force Status by Sex by Regional Council (Qrtly-Mar/Jun/Sep/Dec)	Female	Bay of Plenty	Not in Labour Force	41.6
1996Q4	Labour Force Status by Sex by Regional Council (Qrtly-Mar/Jun/Sep/Dec)	Female	Bay of Plenty	Working Age Population	87.5
1996Q4	Labour Force Status by Sex by Regional Council (Qrtly-Mar/Jun/Sep/Dec)	Female	Bay of Plenty	Labour Force Participation Rate	52.5
1996Q4	Labour Force Status by Sex by Regional Council (Qrtly-Mar/Jun/Sep/Dec)	Female	Bay of Plenty	Unemployment Rate	8.6
1996Q4	Labour Force Status by Sex by Regional Council (Qrtly-Mar/Jun/Sep/Dec)	Female	Bay of Plenty	Employment Rate	48
1996Q4	Labour Force Status by Sex by Regional Council (Qrtly-Mar/Jun/Sep/Dec)	Female	Bay of Plenty	Underutilisation rate	..
1996Q4	Labour Force Status by Sex by Regional Council (Qrtly-Mar/Jun/Sep/Dec)	Female	Bay of Plenty	Total Labour Force	45.9
1996Q4	Labour Force Status by Sex by Regional Council (Qrtly-Mar/Jun/Sep/Dec)	Female	Gisborne / Hawke's Bay	Persons Employed in Labour Force	36.7
1996Q4	Labour Force Status by Sex by Regional Council (Qrtly-Mar/Jun/Sep/Dec)	Female	Gisborne / Hawke's Bay	Persons Unemployed in Labour Force	3.9
1996Q4	Labour Force Status by Sex by Regional Council (Qrtly-Mar/Jun/Sep/Dec)	Female	Gisborne / Hawke's Bay	Not in Labour Force	34.1
1996Q4	Labour Force Status by Sex by Regional Council (Qrtly-Mar/Jun/Sep/Dec)	Female	Gisborne / Hawke's Bay	Working Age Population	74.6
1996Q4	Labour Force Status by Sex by Regional Council (Qrtly-Mar/Jun/Sep/Dec)	Female	Gisborne / Hawke's Bay	Labour Force Participation Rate	54.3
1996Q4	Labour Force Status by Sex by Regional Council (Qrtly-Mar/Jun/Sep/Dec)	Female	Gisborne / Hawke's Bay	Unemployment Rate	9.5
1996Q4	Labour Force Status by Sex by Regional Council (Qrtly-Mar/Jun/Sep/Dec)	Female	Gisborne / Hawke's Bay	Employment Rate	49.2
1996Q4	Labour Force Status by Sex by Regional Council (Qrtly-Mar/Jun/Sep/Dec)	Female	Gisborne / Hawke's Bay	Underutilisation rate	..
1996Q4	Labour Force Status by Sex by Regional Council (Qrtly-Mar/Jun/Sep/Dec)	Female	Gisborne / Hawke's Bay	Total Labour Force	40.5
1996Q4	Labour Force Status by Sex by Regional Council (Qrtly-Mar/Jun/Sep/Dec)	Female	Taranaki	Persons Employed in Labour Force	20.7
1996Q4	Labour Force Status by Sex by Regional Council (Qrtly-Mar/Jun/Sep/Dec)	Female	Taranaki	Persons Unemployed in Labour Force	1.3
1996Q4	Labour Force Status by Sex by Regional Council (Qrtly-Mar/Jun/Sep/Dec)	Female	Taranaki	Not in Labour Force	19
1996Q4	Labour Force Status by Sex by Regional Council (Qrtly-Mar/Jun/Sep/Dec)	Female	Taranaki	Working Age Population	40.9
1996Q4	Labour Force Status by Sex by Regional Council (Qrtly-Mar/Jun/Sep/Dec)	Female	Taranaki	Labour Force Participation Rate	53.7
1996Q4	Labour Force Status by Sex by Regional Council (Qrtly-Mar/Jun/Sep/Dec)	Female	Taranaki	Unemployment Rate	5.8
1996Q4	Labour Force Status by Sex by Regional Council (Qrtly-Mar/Jun/Sep/Dec)	Female	Taranaki	Employment Rate	50.6
1996Q4	Labour Force Status by Sex by Regional Council (Qrtly-Mar/Jun/Sep/Dec)	Female	Taranaki	Underutilisation rate	..
1996Q4	Labour Force Status by Sex by Regional Council (Qrtly-Mar/Jun/Sep/Dec)	Female	Taranaki	Total Labour Force	22
1996Q4	Labour Force Status by Sex by Regional Council (Qrtly-Mar/Jun/Sep/Dec)	Female	Taranaki / Manawatu - Whanganui	Persons Employed in Labour Force	..
1996Q4	Labour Force Status by Sex by Regional Council (Qrtly-Mar/Jun/Sep/Dec)	Female	Taranaki / Manawatu - Whanganui	Persons Unemployed in Labour Force	..
1996Q4	Labour Force Status by Sex by Regional Council (Qrtly-Mar/Jun/Sep/Dec)	Female	Taranaki / Manawatu - Whanganui	Not in Labour Force	..
1996Q4	Labour Force Status by Sex by Regional Council (Qrtly-Mar/Jun/Sep/Dec)	Female	Taranaki / Manawatu - Whanganui	Working Age Population	..
1996Q4	Labour Force Status by Sex by Regional Council (Qrtly-Mar/Jun/Sep/Dec)	Female	Taranaki / Manawatu - Whanganui	Labour Force Participation Rate	..
1996Q4	Labour Force Status by Sex by Regional Council (Qrtly-Mar/Jun/Sep/Dec)	Female	Taranaki / Manawatu - Whanganui	Unemployment Rate	..
1996Q4	Labour Force Status by Sex by Regional Council (Qrtly-Mar/Jun/Sep/Dec)	Female	Taranaki / Manawatu - Whanganui	Employment Rate	..
1996Q4	Labour Force Status by Sex by Regional Council (Qrtly-Mar/Jun/Sep/Dec)	Female	Taranaki / Manawatu - Whanganui	Underutilisation rate	..
1996Q4	Labour Force Status by Sex by Regional Council (Qrtly-Mar/Jun/Sep/Dec)	Female	Taranaki / Manawatu - Whanganui	Total Labour Force	..
1996Q4	Labour Force Status by Sex by Regional Council (Qrtly-Mar/Jun/Sep/Dec)	Female	Manawatu - Whanganui	Persons Employed in Labour Force	43.2
1996Q4	Labour Force Status by Sex by Regional Council (Qrtly-Mar/Jun/Sep/Dec)	Female	Manawatu - Whanganui	Persons Unemployed in Labour Force	2.1
1996Q4	Labour Force Status by Sex by Regional Council (Qrtly-Mar/Jun/Sep/Dec)	Female	Manawatu - Whanganui	Not in Labour Force	42.6
1996Q4	Labour Force Status by Sex by Regional Council (Qrtly-Mar/Jun/Sep/Dec)	Female	Manawatu - Whanganui	Working Age Population	88
1996Q4	Labour Force Status by Sex by Regional Council (Qrtly-Mar/Jun/Sep/Dec)	Female	Manawatu - Whanganui	Labour Force Participation Rate	51.6
1996Q4	Labour Force Status by Sex by Regional Council (Qrtly-Mar/Jun/Sep/Dec)	Female	Manawatu - Whanganui	Unemployment Rate	4.7
1996Q4	Labour Force Status by Sex by Regional Council (Qrtly-Mar/Jun/Sep/Dec)	Female	Manawatu - Whanganui	Employment Rate	49.2
1996Q4	Labour Force Status by Sex by Regional Council (Qrtly-Mar/Jun/Sep/Dec)	Female	Manawatu - Whanganui	Underutilisation rate	..
1996Q4	Labour Force Status by Sex by Regional Council (Qrtly-Mar/Jun/Sep/Dec)	Female	Manawatu - Whanganui	Total Labour Force	45.4
1996Q4	Labour Force Status by Sex by Regional Council (Qrtly-Mar/Jun/Sep/Dec)	Female	Wellington	Persons Employed in Labour Force	97.3
1996Q4	Labour Force Status by Sex by Regional Council (Qrtly-Mar/Jun/Sep/Dec)	Female	Wellington	Persons Unemployed in Labour Force	5.5
1996Q4	Labour Force Status by Sex by Regional Council (Qrtly-Mar/Jun/Sep/Dec)	Female	Wellington	Not in Labour Force	63.9
1996Q4	Labour Force Status by Sex by Regional Council (Qrtly-Mar/Jun/Sep/Dec)	Female	Wellington	Working Age Population	166.7
1996Q4	Labour Force Status by Sex by Regional Council (Qrtly-Mar/Jun/Sep/Dec)	Female	Wellington	Labour Force Participation Rate	61.7
1996Q4	Labour Force Status by Sex by Regional Council (Qrtly-Mar/Jun/Sep/Dec)	Female	Wellington	Unemployment Rate	5.3
1996Q4	Labour Force Status by Sex by Regional Council (Qrtly-Mar/Jun/Sep/Dec)	Female	Wellington	Employment Rate	58.4
1996Q4	Labour Force Status by Sex by Regional Council (Qrtly-Mar/Jun/Sep/Dec)	Female	Wellington	Underutilisation rate	..
1996Q4	Labour Force Status by Sex by Regional Council (Qrtly-Mar/Jun/Sep/Dec)	Female	Wellington	Total Labour Force	102.8
1996Q4	Labour Force Status by Sex by Regional Council (Qrtly-Mar/Jun/Sep/Dec)	Female	Tasman / Nelson / Marlborough / West Coast	Persons Employed in Labour Force	32.3
1996Q4	Labour Force Status by Sex by Regional Council (Qrtly-Mar/Jun/Sep/Dec)	Female	Tasman / Nelson / Marlborough / West Coast	Persons Unemployed in Labour Force	2.2
1996Q4	Labour Force Status by Sex by Regional Council (Qrtly-Mar/Jun/Sep/Dec)	Female	Tasman / Nelson / Marlborough / West Coast	Not in Labour Force	24.2
1996Q4	Labour Force Status by Sex by Regional Council (Qrtly-Mar/Jun/Sep/Dec)	Female	Tasman / Nelson / Marlborough / West Coast	Working Age Population	58.7
1996Q4	Labour Force Status by Sex by Regional Council (Qrtly-Mar/Jun/Sep/Dec)	Female	Tasman / Nelson / Marlborough / West Coast	Labour Force Participation Rate	58.7
1996Q4	Labour Force Status by Sex by Regional Council (Qrtly-Mar/Jun/Sep/Dec)	Female	Tasman / Nelson / Marlborough / West Coast	Unemployment Rate	6.4
1996Q4	Labour Force Status by Sex by Regional Council (Qrtly-Mar/Jun/Sep/Dec)	Female	Tasman / Nelson / Marlborough / West Coast	Employment Rate	55
1996Q4	Labour Force Status by Sex by Regional Council (Qrtly-Mar/Jun/Sep/Dec)	Female	Tasman / Nelson / Marlborough / West Coast	Underutilisation rate	..
1996Q4	Labour Force Status by Sex by Regional Council (Qrtly-Mar/Jun/Sep/Dec)	Female	Tasman / Nelson / Marlborough / West Coast	Total Labour Force	34.5
1996Q4	Labour Force Status by Sex by Regional Council (Qrtly-Mar/Jun/Sep/Dec)	Female	Canterbury	Persons Employed in Labour Force	103.9
1996Q4	Labour Force Status by Sex by Regional Council (Qrtly-Mar/Jun/Sep/Dec)	Female	Canterbury	Persons Unemployed in Labour Force	7
1996Q4	Labour Force Status by Sex by Regional Council (Qrtly-Mar/Jun/Sep/Dec)	Female	Canterbury	Not in Labour Force	80.9
1996Q4	Labour Force Status by Sex by Regional Council (Qrtly-Mar/Jun/Sep/Dec)	Female	Canterbury	Working Age Population	191.7
1996Q4	Labour Force Status by Sex by Regional Council (Qrtly-Mar/Jun/Sep/Dec)	Female	Canterbury	Labour Force Participation Rate	57.8
1996Q4	Labour Force Status by Sex by Regional Council (Qrtly-Mar/Jun/Sep/Dec)	Female	Canterbury	Unemployment Rate	6.3
1996Q4	Labour Force Status by Sex by Regional Council (Qrtly-Mar/Jun/Sep/Dec)	Female	Canterbury	Employment Rate	54.2
1996Q4	Labour Force Status by Sex by Regional Council (Qrtly-Mar/Jun/Sep/Dec)	Female	Canterbury	Underutilisation rate	..
1996Q4	Labour Force Status by Sex by Regional Council (Qrtly-Mar/Jun/Sep/Dec)	Female	Canterbury	Total Labour Force	110.8
1996Q4	Labour Force Status by Sex by Regional Council (Qrtly-Mar/Jun/Sep/Dec)	Female	Otago / Southland	Persons Employed in Labour Force	..
1996Q4	Labour Force Status by Sex by Regional Council (Qrtly-Mar/Jun/Sep/Dec)	Female	Otago / Southland	Persons Unemployed in Labour Force	..
1996Q4	Labour Force Status by Sex by Regional Council (Qrtly-Mar/Jun/Sep/Dec)	Female	Otago / Southland	Not in Labour Force	..
1996Q4	Labour Force Status by Sex by Regional Council (Qrtly-Mar/Jun/Sep/Dec)	Female	Otago / Southland	Working Age Population	..
1996Q4	Labour Force Status by Sex by Regional Council (Qrtly-Mar/Jun/Sep/Dec)	Female	Otago / Southland	Labour Force Participation Rate	..
1996Q4	Labour Force Status by Sex by Regional Council (Qrtly-Mar/Jun/Sep/Dec)	Female	Otago / Southland	Unemployment Rate	..
1996Q4	Labour Force Status by Sex by Regional Council (Qrtly-Mar/Jun/Sep/Dec)	Female	Otago / Southland	Employment Rate	..
1996Q4	Labour Force Status by Sex by Regional Council (Qrtly-Mar/Jun/Sep/Dec)	Female	Otago / Southland	Underutilisation rate	..
1996Q4	Labour Force Status by Sex by Regional Council (Qrtly-Mar/Jun/Sep/Dec)	Female	Otago / Southland	Total Labour Force	..
1996Q4	Labour Force Status by Sex by Regional Council (Qrtly-Mar/Jun/Sep/Dec)	Female	Otago	Persons Employed in Labour Force	40.6
1996Q4	Labour Force Status by Sex by Regional Council (Qrtly-Mar/Jun/Sep/Dec)	Female	Otago	Persons Unemployed in Labour Force	1.9
1996Q4	Labour Force Status by Sex by Regional Council (Qrtly-Mar/Jun/Sep/Dec)	Female	Otago	Not in Labour Force	34.4
1996Q4	Labour Force Status by Sex by Regional Council (Qrtly-Mar/Jun/Sep/Dec)	Female	Otago	Working Age Population	76.9
1996Q4	Labour Force Status by Sex by Regional Council (Qrtly-Mar/Jun/Sep/Dec)	Female	Otago	Labour Force Participation Rate	55.2
1996Q4	Labour Force Status by Sex by Regional Council (Qrtly-Mar/Jun/Sep/Dec)	Female	Otago	Unemployment Rate	4.5
1996Q4	Labour Force Status by Sex by Regional Council (Qrtly-Mar/Jun/Sep/Dec)	Female	Otago	Employment Rate	52.8
1996Q4	Labour Force Status by Sex by Regional Council (Qrtly-Mar/Jun/Sep/Dec)	Female	Otago	Underutilisation rate	..
1996Q4	Labour Force Status by Sex by Regional Council (Qrtly-Mar/Jun/Sep/Dec)	Female	Otago	Total Labour Force	42.5
1996Q4	Labour Force Status by Sex by Regional Council (Qrtly-Mar/Jun/Sep/Dec)	Female	Southland	Persons Employed in Labour Force	19
1996Q4	Labour Force Status by Sex by Regional Council (Qrtly-Mar/Jun/Sep/Dec)	Female	Southland	Persons Unemployed in Labour Force	..
1996Q4	Labour Force Status by Sex by Regional Council (Qrtly-Mar/Jun/Sep/Dec)	Female	Southland	Not in Labour Force	17.9
1996Q4	Labour Force Status by Sex by Regional Council (Qrtly-Mar/Jun/Sep/Dec)	Female	Southland	Working Age Population	37.8
1996Q4	Labour Force Status by Sex by Regional Council (Qrtly-Mar/Jun/Sep/Dec)	Female	Southland	Labour Force Participation Rate	52.6
1996Q4	Labour Force Status by Sex by Regional Council (Qrtly-Mar/Jun/Sep/Dec)	Female	Southland	Unemployment Rate	4.3
1996Q4	Labour Force Status by Sex by Regional Council (Qrtly-Mar/Jun/Sep/Dec)	Female	Southland	Employment Rate	50.3
1996Q4	Labour Force Status by Sex by Regional Council (Qrtly-Mar/Jun/Sep/Dec)	Female	Southland	Underutilisation rate	..
1996Q4	Labour Force Status by Sex by Regional Council (Qrtly-Mar/Jun/Sep/Dec)	Female	Southland	Total Labour Force	19.9
1996Q4	Labour Force Status by Sex by Regional Council (Qrtly-Mar/Jun/Sep/Dec)	Female	North Island	Persons Employed in Labour Force	588.6
1996Q4	Labour Force Status by Sex by Regional Council (Qrtly-Mar/Jun/Sep/Dec)	Female	North Island	Persons Unemployed in Labour Force	35.7
1996Q4	Labour Force Status by Sex by Regional Council (Qrtly-Mar/Jun/Sep/Dec)	Female	North Island	Not in Labour Force	471.9
1996Q4	Labour Force Status by Sex by Regional Council (Qrtly-Mar/Jun/Sep/Dec)	Female	North Island	Working Age Population	1096.2
1996Q4	Labour Force Status by Sex by Regional Council (Qrtly-Mar/Jun/Sep/Dec)	Female	North Island	Labour Force Participation Rate	56.9
1996Q4	Labour Force Status by Sex by Regional Council (Qrtly-Mar/Jun/Sep/Dec)	Female	North Island	Unemployment Rate	5.7
1996Q4	Labour Force Status by Sex by Regional Council (Qrtly-Mar/Jun/Sep/Dec)	Female	North Island	Employment Rate	53.7
1996Q4	Labour Force Status by Sex by Regional Council (Qrtly-Mar/Jun/Sep/Dec)	Female	North Island	Underutilisation rate	..
1996Q4	Labour Force Status by Sex by Regional Council (Qrtly-Mar/Jun/Sep/Dec)	Female	North Island	Total Labour Force	624.3
1996Q4	Labour Force Status by Sex by Regional Council (Qrtly-Mar/Jun/Sep/Dec)	Female	South Island	Persons Employed in Labour Force	195.7
1996Q4	Labour Force Status by Sex by Regional Council (Qrtly-Mar/Jun/Sep/Dec)	Female	South Island	Persons Unemployed in Labour Force	11.9
1996Q4	Labour Force Status by Sex by Regional Council (Qrtly-Mar/Jun/Sep/Dec)	Female	South Island	Not in Labour Force	157.5
1996Q4	Labour Force Status by Sex by Regional Council (Qrtly-Mar/Jun/Sep/Dec)	Female	South Island	Working Age Population	365.2
1996Q4	Labour Force Status by Sex by Regional Council (Qrtly-Mar/Jun/Sep/Dec)	Female	South Island	Labour Force Participation Rate	56.9
1996Q4	Labour Force Status by Sex by Regional Council (Qrtly-Mar/Jun/Sep/Dec)	Female	South Island	Unemployment Rate	5.7
1996Q4	Labour Force Status by Sex by Regional Council (Qrtly-Mar/Jun/Sep/Dec)	Female	South Island	Employment Rate	53.6
1996Q4	Labour Force Status by Sex by Regional Council (Qrtly-Mar/Jun/Sep/Dec)	Female	South Island	Underutilisation rate	..
1996Q4	Labour Force Status by Sex by Regional Council (Qrtly-Mar/Jun/Sep/Dec)	Female	South Island	Total Labour Force	207.7
1996Q4	Labour Force Status by Sex by Regional Council (Qrtly-Mar/Jun/Sep/Dec)	Female	Total All Regional Councils	Persons Employed in Labour Force	784.4
1996Q4	Labour Force Status by Sex by Regional Council (Qrtly-Mar/Jun/Sep/Dec)	Female	Total All Regional Councils	Persons Unemployed in Labour Force	47.6
1996Q4	Labour Force Status by Sex by Regional Council (Qrtly-Mar/Jun/Sep/Dec)	Female	Total All Regional Councils	Not in Labour Force	629.5
1996Q4	Labour Force Status by Sex by Regional Council (Qrtly-Mar/Jun/Sep/Dec)	Female	Total All Regional Councils	Working Age Population	1461.4
1996Q4	Labour Force Status by Sex by Regional Council (Qrtly-Mar/Jun/Sep/Dec)	Female	Total All Regional Councils	Labour Force Participation Rate	56.9
1996Q4	Labour Force Status by Sex by Regional Council (Qrtly-Mar/Jun/Sep/Dec)	Female	Total All Regional Councils	Unemployment Rate	5.7
1996Q4	Labour Force Status by Sex by Regional Council (Qrtly-Mar/Jun/Sep/Dec)	Female	Total All Regional Councils	Employment Rate	53.7
1996Q4	Labour Force Status by Sex by Regional Council (Qrtly-Mar/Jun/Sep/Dec)	Female	Total All Regional Councils	Underutilisation rate	..
1996Q4	Labour Force Status by Sex by Regional Council (Qrtly-Mar/Jun/Sep/Dec)	Female	Total All Regional Councils	Total Labour Force	831.9
1996Q4	Labour Force Status by Sex by Regional Council (Qrtly-Mar/Jun/Sep/Dec)	Total Both Sexes	Northland	Persons Employed in Labour Force	56.6
1996Q4	Labour Force Status by Sex by Regional Council (Qrtly-Mar/Jun/Sep/Dec)	Total Both Sexes	Northland	Persons Unemployed in Labour Force	4.2
1996Q4	Labour Force Status by Sex by Regional Council (Qrtly-Mar/Jun/Sep/Dec)	Total Both Sexes	Northland	Not in Labour Force	42.6
1996Q4	Labour Force Status by Sex by Regional Council (Qrtly-Mar/Jun/Sep/Dec)	Total Both Sexes	Northland	Working Age Population	103.3
1996Q4	Labour Force Status by Sex by Regional Council (Qrtly-Mar/Jun/Sep/Dec)	Total Both Sexes	Northland	Labour Force Participation Rate	58.8
1996Q4	Labour Force Status by Sex by Regional Council (Qrtly-Mar/Jun/Sep/Dec)	Total Both Sexes	Northland	Unemployment Rate	6.9
1996Q4	Labour Force Status by Sex by Regional Council (Qrtly-Mar/Jun/Sep/Dec)	Total Both Sexes	Northland	Employment Rate	54.7
1996Q4	Labour Force Status by Sex by Regional Council (Qrtly-Mar/Jun/Sep/Dec)	Total Both Sexes	Northland	Underutilisation rate	..
1996Q4	Labour Force Status by Sex by Regional Council (Qrtly-Mar/Jun/Sep/Dec)	Total Both Sexes	Northland	Total Labour Force	60.7
1996Q4	Labour Force Status by Sex by Regional Council (Qrtly-Mar/Jun/Sep/Dec)	Total Both Sexes	Auckland	Persons Employed in Labour Force	554.1
1996Q4	Labour Force Status by Sex by Regional Council (Qrtly-Mar/Jun/Sep/Dec)	Total Both Sexes	Auckland	Persons Unemployed in Labour Force	30
1996Q4	Labour Force Status by Sex by Regional Council (Qrtly-Mar/Jun/Sep/Dec)	Total Both Sexes	Auckland	Not in Labour Force	274.2
1996Q4	Labour Force Status by Sex by Regional Council (Qrtly-Mar/Jun/Sep/Dec)	Total Both Sexes	Auckland	Working Age Population	858.2
1996Q4	Labour Force Status by Sex by Regional Council (Qrtly-Mar/Jun/Sep/Dec)	Total Both Sexes	Auckland	Labour Force Participation Rate	68.1
1996Q4	Labour Force Status by Sex by Regional Council (Qrtly-Mar/Jun/Sep/Dec)	Total Both Sexes	Auckland	Unemployment Rate	5.1
1996Q4	Labour Force Status by Sex by Regional Council (Qrtly-Mar/Jun/Sep/Dec)	Total Both Sexes	Auckland	Employment Rate	64.6
1996Q4	Labour Force Status by Sex by Regional Council (Qrtly-Mar/Jun/Sep/Dec)	Total Both Sexes	Auckland	Underutilisation rate	..
1996Q4	Labour Force Status by Sex by Regional Council (Qrtly-Mar/Jun/Sep/Dec)	Total Both Sexes	Auckland	Total Labour Force	584.1
1996Q4	Labour Force Status by Sex by Regional Council (Qrtly-Mar/Jun/Sep/Dec)	Total Both Sexes	Waikato	Persons Employed in Labour Force	161.9
1996Q4	Labour Force Status by Sex by Regional Council (Qrtly-Mar/Jun/Sep/Dec)	Total Both Sexes	Waikato	Persons Unemployed in Labour Force	11.3
1996Q4	Labour Force Status by Sex by Regional Council (Qrtly-Mar/Jun/Sep/Dec)	Total Both Sexes	Waikato	Not in Labour Force	94.5
1996Q4	Labour Force Status by Sex by Regional Council (Qrtly-Mar/Jun/Sep/Dec)	Total Both Sexes	Waikato	Working Age Population	267.7
1996Q4	Labour Force Status by Sex by Regional Council (Qrtly-Mar/Jun/Sep/Dec)	Total Both Sexes	Waikato	Labour Force Participation Rate	64.7
1996Q4	Labour Force Status by Sex by Regional Council (Qrtly-Mar/Jun/Sep/Dec)	Total Both Sexes	Waikato	Unemployment Rate	6.5
1996Q4	Labour Force Status by Sex by Regional Council (Qrtly-Mar/Jun/Sep/Dec)	Total Both Sexes	Waikato	Employment Rate	60.5
1996Q4	Labour Force Status by Sex by Regional Council (Qrtly-Mar/Jun/Sep/Dec)	Total Both Sexes	Waikato	Underutilisation rate	..
1996Q4	Labour Force Status by Sex by Regional Council (Qrtly-Mar/Jun/Sep/Dec)	Total Both Sexes	Waikato	Total Labour Force	173.2
1996Q4	Labour Force Status by Sex by Regional Council (Qrtly-Mar/Jun/Sep/Dec)	Total Both Sexes	Bay of Plenty	Persons Employed in Labour Force	97.3
1996Q4	Labour Force Status by Sex by Regional Council (Qrtly-Mar/Jun/Sep/Dec)	Total Both Sexes	Bay of Plenty	Persons Unemployed in Labour Force	9.9
1996Q4	Labour Force Status by Sex by Regional Council (Qrtly-Mar/Jun/Sep/Dec)	Total Both Sexes	Bay of Plenty	Not in Labour Force	65.5
1996Q4	Labour Force Status by Sex by Regional Council (Qrtly-Mar/Jun/Sep/Dec)	Total Both Sexes	Bay of Plenty	Working Age Population	172.7
1996Q4	Labour Force Status by Sex by Regional Council (Qrtly-Mar/Jun/Sep/Dec)	Total Both Sexes	Bay of Plenty	Labour Force Participation Rate	62.1
1996Q4	Labour Force Status by Sex by Regional Council (Qrtly-Mar/Jun/Sep/Dec)	Total Both Sexes	Bay of Plenty	Unemployment Rate	9.3
1996Q4	Labour Force Status by Sex by Regional Council (Qrtly-Mar/Jun/Sep/Dec)	Total Both Sexes	Bay of Plenty	Employment Rate	56.3
1996Q4	Labour Force Status by Sex by Regional Council (Qrtly-Mar/Jun/Sep/Dec)	Total Both Sexes	Bay of Plenty	Underutilisation rate	..
1996Q4	Labour Force Status by Sex by Regional Council (Qrtly-Mar/Jun/Sep/Dec)	Total Both Sexes	Bay of Plenty	Total Labour Force	107.2
1996Q4	Labour Force Status by Sex by Regional Council (Qrtly-Mar/Jun/Sep/Dec)	Total Both Sexes	Gisborne / Hawke's Bay	Persons Employed in Labour Force	83.7
1996Q4	Labour Force Status by Sex by Regional Council (Qrtly-Mar/Jun/Sep/Dec)	Total Both Sexes	Gisborne / Hawke's Bay	Persons Unemployed in Labour Force	7.2
1996Q4	Labour Force Status by Sex by Regional Council (Qrtly-Mar/Jun/Sep/Dec)	Total Both Sexes	Gisborne / Hawke's Bay	Not in Labour Force	52.1
1996Q4	Labour Force Status by Sex by Regional Council (Qrtly-Mar/Jun/Sep/Dec)	Total Both Sexes	Gisborne / Hawke's Bay	Working Age Population	143
1996Q4	Labour Force Status by Sex by Regional Council (Qrtly-Mar/Jun/Sep/Dec)	Total Both Sexes	Gisborne / Hawke's Bay	Labour Force Participation Rate	63.6
1996Q4	Labour Force Status by Sex by Regional Council (Qrtly-Mar/Jun/Sep/Dec)	Total Both Sexes	Gisborne / Hawke's Bay	Unemployment Rate	7.9
1996Q4	Labour Force Status by Sex by Regional Council (Qrtly-Mar/Jun/Sep/Dec)	Total Both Sexes	Gisborne / Hawke's Bay	Employment Rate	58.5
1996Q4	Labour Force Status by Sex by Regional Council (Qrtly-Mar/Jun/Sep/Dec)	Total Both Sexes	Gisborne / Hawke's Bay	Underutilisation rate	..
1996Q4	Labour Force Status by Sex by Regional Council (Qrtly-Mar/Jun/Sep/Dec)	Total Both Sexes	Gisborne / Hawke's Bay	Total Labour Force	90.9
1996Q4	Labour Force Status by Sex by Regional Council (Qrtly-Mar/Jun/Sep/Dec)	Total Both Sexes	Taranaki	Persons Employed in Labour Force	47.5
1996Q4	Labour Force Status by Sex by Regional Council (Qrtly-Mar/Jun/Sep/Dec)	Total Both Sexes	Taranaki	Persons Unemployed in Labour Force	3.8
1996Q4	Labour Force Status by Sex by Regional Council (Qrtly-Mar/Jun/Sep/Dec)	Total Both Sexes	Taranaki	Not in Labour Force	29.7
1996Q4	Labour Force Status by Sex by Regional Council (Qrtly-Mar/Jun/Sep/Dec)	Total Both Sexes	Taranaki	Working Age Population	81.1
1996Q4	Labour Force Status by Sex by Regional Council (Qrtly-Mar/Jun/Sep/Dec)	Total Both Sexes	Taranaki	Labour Force Participation Rate	63.3
1996Q4	Labour Force Status by Sex by Regional Council (Qrtly-Mar/Jun/Sep/Dec)	Total Both Sexes	Taranaki	Unemployment Rate	7.5
1996Q4	Labour Force Status by Sex by Regional Council (Qrtly-Mar/Jun/Sep/Dec)	Total Both Sexes	Taranaki	Employment Rate	58.6
1996Q4	Labour Force Status by Sex by Regional Council (Qrtly-Mar/Jun/Sep/Dec)	Total Both Sexes	Taranaki	Underutilisation rate	..
1996Q4	Labour Force Status by Sex by Regional Council (Qrtly-Mar/Jun/Sep/Dec)	Total Both Sexes	Taranaki	Total Labour Force	51.3
1996Q4	Labour Force Status by Sex by Regional Council (Qrtly-Mar/Jun/Sep/Dec)	Total Both Sexes	Taranaki / Manawatu - Whanganui	Persons Employed in Labour Force	..
1996Q4	Labour Force Status by Sex by Regional Council (Qrtly-Mar/Jun/Sep/Dec)	Total Both Sexes	Taranaki / Manawatu - Whanganui	Persons Unemployed in Labour Force	..
1996Q4	Labour Force Status by Sex by Regional Council (Qrtly-Mar/Jun/Sep/Dec)	Total Both Sexes	Taranaki / Manawatu - Whanganui	Not in Labour Force	..
1996Q4	Labour Force Status by Sex by Regional Council (Qrtly-Mar/Jun/Sep/Dec)	Total Both Sexes	Taranaki / Manawatu - Whanganui	Working Age Population	..
1996Q4	Labour Force Status by Sex by Regional Council (Qrtly-Mar/Jun/Sep/Dec)	Total Both Sexes	Taranaki / Manawatu - Whanganui	Labour Force Participation Rate	..
1996Q4	Labour Force Status by Sex by Regional Council (Qrtly-Mar/Jun/Sep/Dec)	Total Both Sexes	Taranaki / Manawatu - Whanganui	Unemployment Rate	..
1996Q4	Labour Force Status by Sex by Regional Council (Qrtly-Mar/Jun/Sep/Dec)	Total Both Sexes	Taranaki / Manawatu - Whanganui	Employment Rate	..
1996Q4	Labour Force Status by Sex by Regional Council (Qrtly-Mar/Jun/Sep/Dec)	Total Both Sexes	Taranaki / Manawatu - Whanganui	Underutilisation rate	..
1996Q4	Labour Force Status by Sex by Regional Council (Qrtly-Mar/Jun/Sep/Dec)	Total Both Sexes	Taranaki / Manawatu - Whanganui	Total Labour Force	..
1996Q4	Labour Force Status by Sex by Regional Council (Qrtly-Mar/Jun/Sep/Dec)	Total Both Sexes	Manawatu - Whanganui	Persons Employed in Labour Force	98.1
1996Q4	Labour Force Status by Sex by Regional Council (Qrtly-Mar/Jun/Sep/Dec)	Total Both Sexes	Manawatu - Whanganui	Persons Unemployed in Labour Force	6.4
1996Q4	Labour Force Status by Sex by Regional Council (Qrtly-Mar/Jun/Sep/Dec)	Total Both Sexes	Manawatu - Whanganui	Not in Labour Force	67.9
1996Q4	Labour Force Status by Sex by Regional Council (Qrtly-Mar/Jun/Sep/Dec)	Total Both Sexes	Manawatu - Whanganui	Working Age Population	172.4
1996Q4	Labour Force Status by Sex by Regional Council (Qrtly-Mar/Jun/Sep/Dec)	Total Both Sexes	Manawatu - Whanganui	Labour Force Participation Rate	60.6
1996Q4	Labour Force Status by Sex by Regional Council (Qrtly-Mar/Jun/Sep/Dec)	Total Both Sexes	Manawatu - Whanganui	Unemployment Rate	6.1
1996Q4	Labour Force Status by Sex by Regional Council (Qrtly-Mar/Jun/Sep/Dec)	Total Both Sexes	Manawatu - Whanganui	Employment Rate	56.9
1996Q4	Labour Force Status by Sex by Regional Council (Qrtly-Mar/Jun/Sep/Dec)	Total Both Sexes	Manawatu - Whanganui	Underutilisation rate	..
1996Q4	Labour Force Status by Sex by Regional Council (Qrtly-Mar/Jun/Sep/Dec)	Total Both Sexes	Manawatu - Whanganui	Total Labour Force	104.5
1996Q4	Labour Force Status by Sex by Regional Council (Qrtly-Mar/Jun/Sep/Dec)	Total Both Sexes	Wellington	Persons Employed in Labour Force	214.7
1996Q4	Labour Force Status by Sex by Regional Council (Qrtly-Mar/Jun/Sep/Dec)	Total Both Sexes	Wellington	Persons Unemployed in Labour Force	13.8
1996Q4	Labour Force Status by Sex by Regional Council (Qrtly-Mar/Jun/Sep/Dec)	Total Both Sexes	Wellington	Not in Labour Force	101.4
1996Q4	Labour Force Status by Sex by Regional Council (Qrtly-Mar/Jun/Sep/Dec)	Total Both Sexes	Wellington	Working Age Population	329.9
1996Q4	Labour Force Status by Sex by Regional Council (Qrtly-Mar/Jun/Sep/Dec)	Total Both Sexes	Wellington	Labour Force Participation Rate	69.3
1996Q4	Labour Force Status by Sex by Regional Council (Qrtly-Mar/Jun/Sep/Dec)	Total Both Sexes	Wellington	Unemployment Rate	6
1996Q4	Labour Force Status by Sex by Regional Council (Qrtly-Mar/Jun/Sep/Dec)	Total Both Sexes	Wellington	Employment Rate	65.1
1996Q4	Labour Force Status by Sex by Regional Council (Qrtly-Mar/Jun/Sep/Dec)	Total Both Sexes	Wellington	Underutilisation rate	..
1996Q4	Labour Force Status by Sex by Regional Council (Qrtly-Mar/Jun/Sep/Dec)	Total Both Sexes	Wellington	Total Labour Force	228.5
1996Q4	Labour Force Status by Sex by Regional Council (Qrtly-Mar/Jun/Sep/Dec)	Total Both Sexes	Tasman / Nelson / Marlborough / West Coast	Persons Employed in Labour Force	72.2
1996Q4	Labour Force Status by Sex by Regional Council (Qrtly-Mar/Jun/Sep/Dec)	Total Both Sexes	Tasman / Nelson / Marlborough / West Coast	Persons Unemployed in Labour Force	5.6
1996Q4	Labour Force Status by Sex by Regional Council (Qrtly-Mar/Jun/Sep/Dec)	Total Both Sexes	Tasman / Nelson / Marlborough / West Coast	Not in Labour Force	39.2
1996Q4	Labour Force Status by Sex by Regional Council (Qrtly-Mar/Jun/Sep/Dec)	Total Both Sexes	Tasman / Nelson / Marlborough / West Coast	Working Age Population	116.9
1996Q4	Labour Force Status by Sex by Regional Council (Qrtly-Mar/Jun/Sep/Dec)	Total Both Sexes	Tasman / Nelson / Marlborough / West Coast	Labour Force Participation Rate	66.5
1996Q4	Labour Force Status by Sex by Regional Council (Qrtly-Mar/Jun/Sep/Dec)	Total Both Sexes	Tasman / Nelson / Marlborough / West Coast	Unemployment Rate	7.2
1996Q4	Labour Force Status by Sex by Regional Council (Qrtly-Mar/Jun/Sep/Dec)	Total Both Sexes	Tasman / Nelson / Marlborough / West Coast	Employment Rate	61.7
1996Q4	Labour Force Status by Sex by Regional Council (Qrtly-Mar/Jun/Sep/Dec)	Total Both Sexes	Tasman / Nelson / Marlborough / West Coast	Underutilisation rate	..
1996Q4	Labour Force Status by Sex by Regional Council (Qrtly-Mar/Jun/Sep/Dec)	Total Both Sexes	Tasman / Nelson / Marlborough / West Coast	Total Labour Force	77.7
1996Q4	Labour Force Status by Sex by Regional Council (Qrtly-Mar/Jun/Sep/Dec)	Total Both Sexes	Canterbury	Persons Employed in Labour Force	231.7
1996Q4	Labour Force Status by Sex by Regional Council (Qrtly-Mar/Jun/Sep/Dec)	Total Both Sexes	Canterbury	Persons Unemployed in Labour Force	15.5
1996Q4	Labour Force Status by Sex by Regional Council (Qrtly-Mar/Jun/Sep/Dec)	Total Both Sexes	Canterbury	Not in Labour Force	130.2
1996Q4	Labour Force Status by Sex by Regional Council (Qrtly-Mar/Jun/Sep/Dec)	Total Both Sexes	Canterbury	Working Age Population	377.3
1996Q4	Labour Force Status by Sex by Regional Council (Qrtly-Mar/Jun/Sep/Dec)	Total Both Sexes	Canterbury	Labour Force Participation Rate	65.5
1996Q4	Labour Force Status by Sex by Regional Council (Qrtly-Mar/Jun/Sep/Dec)	Total Both Sexes	Canterbury	Unemployment Rate	6.3
1996Q4	Labour Force Status by Sex by Regional Council (Qrtly-Mar/Jun/Sep/Dec)	Total Both Sexes	Canterbury	Employment Rate	61.4
1996Q4	Labour Force Status by Sex by Regional Council (Qrtly-Mar/Jun/Sep/Dec)	Total Both Sexes	Canterbury	Underutilisation rate	..
1996Q4	Labour Force Status by Sex by Regional Council (Qrtly-Mar/Jun/Sep/Dec)	Total Both Sexes	Canterbury	Total Labour Force	247.1
1996Q4	Labour Force Status by Sex by Regional Council (Qrtly-Mar/Jun/Sep/Dec)	Total Both Sexes	Otago / Southland	Persons Employed in Labour Force	..
1996Q4	Labour Force Status by Sex by Regional Council (Qrtly-Mar/Jun/Sep/Dec)	Total Both Sexes	Otago / Southland	Persons Unemployed in Labour Force	..
1996Q4	Labour Force Status by Sex by Regional Council (Qrtly-Mar/Jun/Sep/Dec)	Total Both Sexes	Otago / Southland	Not in Labour Force	..
1996Q4	Labour Force Status by Sex by Regional Council (Qrtly-Mar/Jun/Sep/Dec)	Total Both Sexes	Otago / Southland	Working Age Population	..
1996Q4	Labour Force Status by Sex by Regional Council (Qrtly-Mar/Jun/Sep/Dec)	Total Both Sexes	Otago / Southland	Labour Force Participation Rate	..
1996Q4	Labour Force Status by Sex by Regional Council (Qrtly-Mar/Jun/Sep/Dec)	Total Both Sexes	Otago / Southland	Unemployment Rate	..
1996Q4	Labour Force Status by Sex by Regional Council (Qrtly-Mar/Jun/Sep/Dec)	Total Both Sexes	Otago / Southland	Employment Rate	..
1996Q4	Labour Force Status by Sex by Regional Council (Qrtly-Mar/Jun/Sep/Dec)	Total Both Sexes	Otago / Southland	Underutilisation rate	..
1996Q4	Labour Force Status by Sex by Regional Council (Qrtly-Mar/Jun/Sep/Dec)	Total Both Sexes	Otago / Southland	Total Labour Force	..
1996Q4	Labour Force Status by Sex by Regional Council (Qrtly-Mar/Jun/Sep/Dec)	Total Both Sexes	Otago	Persons Employed in Labour Force	92.5
1996Q4	Labour Force Status by Sex by Regional Council (Qrtly-Mar/Jun/Sep/Dec)	Total Both Sexes	Otago	Persons Unemployed in Labour Force	4.4
1996Q4	Labour Force Status by Sex by Regional Council (Qrtly-Mar/Jun/Sep/Dec)	Total Both Sexes	Otago	Not in Labour Force	53.2
1996Q4	Labour Force Status by Sex by Regional Council (Qrtly-Mar/Jun/Sep/Dec)	Total Both Sexes	Otago	Working Age Population	150.1
1996Q4	Labour Force Status by Sex by Regional Council (Qrtly-Mar/Jun/Sep/Dec)	Total Both Sexes	Otago	Labour Force Participation Rate	64.6
1996Q4	Labour Force Status by Sex by Regional Council (Qrtly-Mar/Jun/Sep/Dec)	Total Both Sexes	Otago	Unemployment Rate	4.5
1996Q4	Labour Force Status by Sex by Regional Council (Qrtly-Mar/Jun/Sep/Dec)	Total Both Sexes	Otago	Employment Rate	61.6
1996Q4	Labour Force Status by Sex by Regional Council (Qrtly-Mar/Jun/Sep/Dec)	Total Both Sexes	Otago	Underutilisation rate	..
1996Q4	Labour Force Status by Sex by Regional Council (Qrtly-Mar/Jun/Sep/Dec)	Total Both Sexes	Otago	Total Labour Force	96.9
1996Q4	Labour Force Status by Sex by Regional Council (Qrtly-Mar/Jun/Sep/Dec)	Total Both Sexes	Southland	Persons Employed in Labour Force	45.7
1996Q4	Labour Force Status by Sex by Regional Council (Qrtly-Mar/Jun/Sep/Dec)	Total Both Sexes	Southland	Persons Unemployed in Labour Force	2.4
1996Q4	Labour Force Status by Sex by Regional Council (Qrtly-Mar/Jun/Sep/Dec)	Total Both Sexes	Southland	Not in Labour Force	26.2
1996Q4	Labour Force Status by Sex by Regional Council (Qrtly-Mar/Jun/Sep/Dec)	Total Both Sexes	Southland	Working Age Population	74.3
1996Q4	Labour Force Status by Sex by Regional Council (Qrtly-Mar/Jun/Sep/Dec)	Total Both Sexes	Southland	Labour Force Participation Rate	64.7
1996Q4	Labour Force Status by Sex by Regional Council (Qrtly-Mar/Jun/Sep/Dec)	Total Both Sexes	Southland	Unemployment Rate	4.9
1996Q4	Labour Force Status by Sex by Regional Council (Qrtly-Mar/Jun/Sep/Dec)	Total Both Sexes	Southland	Employment Rate	61.6
1996Q4	Labour Force Status by Sex by Regional Council (Qrtly-Mar/Jun/Sep/Dec)	Total Both Sexes	Southland	Underutilisation rate	..
1996Q4	Labour Force Status by Sex by Regional Council (Qrtly-Mar/Jun/Sep/Dec)	Total Both Sexes	Southland	Total Labour Force	48.1
1996Q4	Labour Force Status by Sex by Regional Council (Qrtly-Mar/Jun/Sep/Dec)	Total Both Sexes	North Island	Persons Employed in Labour Force	1313.8
1996Q4	Labour Force Status by Sex by Regional Council (Qrtly-Mar/Jun/Sep/Dec)	Total Both Sexes	North Island	Persons Unemployed in Labour Force	86.6
1996Q4	Labour Force Status by Sex by Regional Council (Qrtly-Mar/Jun/Sep/Dec)	Total Both Sexes	North Island	Not in Labour Force	728
1996Q4	Labour Force Status by Sex by Regional Council (Qrtly-Mar/Jun/Sep/Dec)	Total Both Sexes	North Island	Working Age Population	2128.4
1996Q4	Labour Force Status by Sex by Regional Council (Qrtly-Mar/Jun/Sep/Dec)	Total Both Sexes	North Island	Labour Force Participation Rate	65.8
1996Q4	Labour Force Status by Sex by Regional Council (Qrtly-Mar/Jun/Sep/Dec)	Total Both Sexes	North Island	Unemployment Rate	6.2
1996Q4	Labour Force Status by Sex by Regional Council (Qrtly-Mar/Jun/Sep/Dec)	Total Both Sexes	North Island	Employment Rate	61.7
1996Q4	Labour Force Status by Sex by Regional Council (Qrtly-Mar/Jun/Sep/Dec)	Total Both Sexes	North Island	Underutilisation rate	..
1996Q4	Labour Force Status by Sex by Regional Council (Qrtly-Mar/Jun/Sep/Dec)	Total Both Sexes	North Island	Total Labour Force	1400.4
1996Q4	Labour Force Status by Sex by Regional Council (Qrtly-Mar/Jun/Sep/Dec)	Total Both Sexes	South Island	Persons Employed in Labour Force	442.1
1996Q4	Labour Force Status by Sex by Regional Council (Qrtly-Mar/Jun/Sep/Dec)	Total Both Sexes	South Island	Persons Unemployed in Labour Force	27.8
1996Q4	Labour Force Status by Sex by Regional Council (Qrtly-Mar/Jun/Sep/Dec)	Total Both Sexes	South Island	Not in Labour Force	248.8
1996Q4	Labour Force Status by Sex by Regional Council (Qrtly-Mar/Jun/Sep/Dec)	Total Both Sexes	South Island	Working Age Population	718.6
1996Q4	Labour Force Status by Sex by Regional Council (Qrtly-Mar/Jun/Sep/Dec)	Total Both Sexes	South Island	Labour Force Participation Rate	65.4
1996Q4	Labour Force Status by Sex by Regional Council (Qrtly-Mar/Jun/Sep/Dec)	Total Both Sexes	South Island	Unemployment Rate	5.9
1996Q4	Labour Force Status by Sex by Regional Council (Qrtly-Mar/Jun/Sep/Dec)	Total Both Sexes	South Island	Employment Rate	61.5
1996Q4	Labour Force Status by Sex by Regional Council (Qrtly-Mar/Jun/Sep/Dec)	Total Both Sexes	South Island	Underutilisation rate	..
1996Q4	Labour Force Status by Sex by Regional Council (Qrtly-Mar/Jun/Sep/Dec)	Total Both Sexes	South Island	Total Labour Force	469.9
1996Q4	Labour Force Status by Sex by Regional Council (Qrtly-Mar/Jun/Sep/Dec)	Total Both Sexes	Total All Regional Councils	Persons Employed in Labour Force	1755.9
1996Q4	Labour Force Status by Sex by Regional Council (Qrtly-Mar/Jun/Sep/Dec)	Total Both Sexes	Total All Regional Councils	Persons Unemployed in Labour Force	114.4
1996Q4	Labour Force Status by Sex by Regional Council (Qrtly-Mar/Jun/Sep/Dec)	Total Both Sexes	Total All Regional Councils	Not in Labour Force	976.8
1996Q4	Labour Force Status by Sex by Regional Council (Qrtly-Mar/Jun/Sep/Dec)	Total Both Sexes	Total All Regional Councils	Working Age Population	2847.1
1996Q4	Labour Force Status by Sex by Regional Council (Qrtly-Mar/Jun/Sep/Dec)	Total Both Sexes	Total All Regional Councils	Labour Force Participation Rate	65.7
1996Q4	Labour Force Status by Sex by Regional Council (Qrtly-Mar/Jun/Sep/Dec)	Total Both Sexes	Total All Regional Councils	Unemployment Rate	6.1
1996Q4	Labour Force Status by Sex by Regional Council (Qrtly-Mar/Jun/Sep/Dec)	Total Both Sexes	Total All Regional Councils	Employment Rate	61.7
1996Q4	Labour Force Status by Sex by Regional Council (Qrtly-Mar/Jun/Sep/Dec)	Total Both Sexes	Total All Regional Councils	Underutilisation rate	..
1996Q4	Labour Force Status by Sex by Regional Council (Qrtly-Mar/Jun/Sep/Dec)	Total Both Sexes	Total All Regional Councils	Total Labour Force	1870.3
1997Q1	Labour Force Status by Sex by Regional Council (Qrtly-Mar/Jun/Sep/Dec)	Male	Northland	Persons Employed in Labour Force	32.1
1997Q1	Labour Force Status by Sex by Regional Council (Qrtly-Mar/Jun/Sep/Dec)	Male	Northland	Persons Unemployed in Labour Force	3.2
1997Q1	Labour Force Status by Sex by Regional Council (Qrtly-Mar/Jun/Sep/Dec)	Male	Northland	Not in Labour Force	14.6
1997Q1	Labour Force Status by Sex by Regional Council (Qrtly-Mar/Jun/Sep/Dec)	Male	Northland	Working Age Population	49.8
1997Q1	Labour Force Status by Sex by Regional Council (Qrtly-Mar/Jun/Sep/Dec)	Male	Northland	Labour Force Participation Rate	70.8
1997Q1	Labour Force Status by Sex by Regional Council (Qrtly-Mar/Jun/Sep/Dec)	Male	Northland	Unemployment Rate	9
1997Q1	Labour Force Status by Sex by Regional Council (Qrtly-Mar/Jun/Sep/Dec)	Male	Northland	Employment Rate	64.4
1997Q1	Labour Force Status by Sex by Regional Council (Qrtly-Mar/Jun/Sep/Dec)	Male	Northland	Underutilisation rate	..
1997Q1	Labour Force Status by Sex by Regional Council (Qrtly-Mar/Jun/Sep/Dec)	Male	Northland	Total Labour Force	35.3
1997Q1	Labour Force Status by Sex by Regional Council (Qrtly-Mar/Jun/Sep/Dec)	Male	Auckland	Persons Employed in Labour Force	294.5
1997Q1	Labour Force Status by Sex by Regional Council (Qrtly-Mar/Jun/Sep/Dec)	Male	Auckland	Persons Unemployed in Labour Force	20.3
1997Q1	Labour Force Status by Sex by Regional Council (Qrtly-Mar/Jun/Sep/Dec)	Male	Auckland	Not in Labour Force	101.5
1997Q1	Labour Force Status by Sex by Regional Council (Qrtly-Mar/Jun/Sep/Dec)	Male	Auckland	Working Age Population	416.3
1997Q1	Labour Force Status by Sex by Regional Council (Qrtly-Mar/Jun/Sep/Dec)	Male	Auckland	Labour Force Participation Rate	75.6
1997Q1	Labour Force Status by Sex by Regional Council (Qrtly-Mar/Jun/Sep/Dec)	Male	Auckland	Unemployment Rate	6.5
1997Q1	Labour Force Status by Sex by Regional Council (Qrtly-Mar/Jun/Sep/Dec)	Male	Auckland	Employment Rate	70.7
1997Q1	Labour Force Status by Sex by Regional Council (Qrtly-Mar/Jun/Sep/Dec)	Male	Auckland	Underutilisation rate	..
1997Q1	Labour Force Status by Sex by Regional Council (Qrtly-Mar/Jun/Sep/Dec)	Male	Auckland	Total Labour Force	314.8
1997Q1	Labour Force Status by Sex by Regional Council (Qrtly-Mar/Jun/Sep/Dec)	Male	Waikato	Persons Employed in Labour Force	88.7
1997Q1	Labour Force Status by Sex by Regional Council (Qrtly-Mar/Jun/Sep/Dec)	Male	Waikato	Persons Unemployed in Labour Force	7
1997Q1	Labour Force Status by Sex by Regional Council (Qrtly-Mar/Jun/Sep/Dec)	Male	Waikato	Not in Labour Force	34.2
1997Q1	Labour Force Status by Sex by Regional Council (Qrtly-Mar/Jun/Sep/Dec)	Male	Waikato	Working Age Population	129.9
1997Q1	Labour Force Status by Sex by Regional Council (Qrtly-Mar/Jun/Sep/Dec)	Male	Waikato	Labour Force Participation Rate	73.7
1997Q1	Labour Force Status by Sex by Regional Council (Qrtly-Mar/Jun/Sep/Dec)	Male	Waikato	Unemployment Rate	7.3
1997Q1	Labour Force Status by Sex by Regional Council (Qrtly-Mar/Jun/Sep/Dec)	Male	Waikato	Employment Rate	68.3
1997Q1	Labour Force Status by Sex by Regional Council (Qrtly-Mar/Jun/Sep/Dec)	Male	Waikato	Underutilisation rate	..
1997Q1	Labour Force Status by Sex by Regional Council (Qrtly-Mar/Jun/Sep/Dec)	Male	Waikato	Total Labour Force	95.7
1997Q1	Labour Force Status by Sex by Regional Council (Qrtly-Mar/Jun/Sep/Dec)	Male	Bay of Plenty	Persons Employed in Labour Force	54.7
1997Q1	Labour Force Status by Sex by Regional Council (Qrtly-Mar/Jun/Sep/Dec)	Male	Bay of Plenty	Persons Unemployed in Labour Force	5.1
1997Q1	Labour Force Status by Sex by Regional Council (Qrtly-Mar/Jun/Sep/Dec)	Male	Bay of Plenty	Not in Labour Force	24.3
1997Q1	Labour Force Status by Sex by Regional Council (Qrtly-Mar/Jun/Sep/Dec)	Male	Bay of Plenty	Working Age Population	84.1
1997Q1	Labour Force Status by Sex by Regional Council (Qrtly-Mar/Jun/Sep/Dec)	Male	Bay of Plenty	Labour Force Participation Rate	71.1
1997Q1	Labour Force Status by Sex by Regional Council (Qrtly-Mar/Jun/Sep/Dec)	Male	Bay of Plenty	Unemployment Rate	8.6
1997Q1	Labour Force Status by Sex by Regional Council (Qrtly-Mar/Jun/Sep/Dec)	Male	Bay of Plenty	Employment Rate	65
1997Q1	Labour Force Status by Sex by Regional Council (Qrtly-Mar/Jun/Sep/Dec)	Male	Bay of Plenty	Underutilisation rate	..
1997Q1	Labour Force Status by Sex by Regional Council (Qrtly-Mar/Jun/Sep/Dec)	Male	Bay of Plenty	Total Labour Force	59.9
1997Q1	Labour Force Status by Sex by Regional Council (Qrtly-Mar/Jun/Sep/Dec)	Male	Gisborne / Hawke's Bay	Persons Employed in Labour Force	47.6
1997Q1	Labour Force Status by Sex by Regional Council (Qrtly-Mar/Jun/Sep/Dec)	Male	Gisborne / Hawke's Bay	Persons Unemployed in Labour Force	3.9
1997Q1	Labour Force Status by Sex by Regional Council (Qrtly-Mar/Jun/Sep/Dec)	Male	Gisborne / Hawke's Bay	Not in Labour Force	17.7
1997Q1	Labour Force Status by Sex by Regional Council (Qrtly-Mar/Jun/Sep/Dec)	Male	Gisborne / Hawke's Bay	Working Age Population	69.2
1997Q1	Labour Force Status by Sex by Regional Council (Qrtly-Mar/Jun/Sep/Dec)	Male	Gisborne / Hawke's Bay	Labour Force Participation Rate	74.4
1997Q1	Labour Force Status by Sex by Regional Council (Qrtly-Mar/Jun/Sep/Dec)	Male	Gisborne / Hawke's Bay	Unemployment Rate	7.5
1997Q1	Labour Force Status by Sex by Regional Council (Qrtly-Mar/Jun/Sep/Dec)	Male	Gisborne / Hawke's Bay	Employment Rate	68.8
1997Q1	Labour Force Status by Sex by Regional Council (Qrtly-Mar/Jun/Sep/Dec)	Male	Gisborne / Hawke's Bay	Underutilisation rate	..
1997Q1	Labour Force Status by Sex by Regional Council (Qrtly-Mar/Jun/Sep/Dec)	Male	Gisborne / Hawke's Bay	Total Labour Force	51.5
1997Q1	Labour Force Status by Sex by Regional Council (Qrtly-Mar/Jun/Sep/Dec)	Male	Taranaki	Persons Employed in Labour Force	26.1
1997Q1	Labour Force Status by Sex by Regional Council (Qrtly-Mar/Jun/Sep/Dec)	Male	Taranaki	Persons Unemployed in Labour Force	2.6
1997Q1	Labour Force Status by Sex by Regional Council (Qrtly-Mar/Jun/Sep/Dec)	Male	Taranaki	Not in Labour Force	11
1997Q1	Labour Force Status by Sex by Regional Council (Qrtly-Mar/Jun/Sep/Dec)	Male	Taranaki	Working Age Population	39.7
1997Q1	Labour Force Status by Sex by Regional Council (Qrtly-Mar/Jun/Sep/Dec)	Male	Taranaki	Labour Force Participation Rate	72.2
1997Q1	Labour Force Status by Sex by Regional Council (Qrtly-Mar/Jun/Sep/Dec)	Male	Taranaki	Unemployment Rate	8.9
1997Q1	Labour Force Status by Sex by Regional Council (Qrtly-Mar/Jun/Sep/Dec)	Male	Taranaki	Employment Rate	65.8
1997Q1	Labour Force Status by Sex by Regional Council (Qrtly-Mar/Jun/Sep/Dec)	Male	Taranaki	Underutilisation rate	..
1997Q1	Labour Force Status by Sex by Regional Council (Qrtly-Mar/Jun/Sep/Dec)	Male	Taranaki	Total Labour Force	28.7
1997Q1	Labour Force Status by Sex by Regional Council (Qrtly-Mar/Jun/Sep/Dec)	Male	Taranaki / Manawatu - Whanganui	Persons Employed in Labour Force	..
1997Q1	Labour Force Status by Sex by Regional Council (Qrtly-Mar/Jun/Sep/Dec)	Male	Taranaki / Manawatu - Whanganui	Persons Unemployed in Labour Force	..
1997Q1	Labour Force Status by Sex by Regional Council (Qrtly-Mar/Jun/Sep/Dec)	Male	Taranaki / Manawatu - Whanganui	Not in Labour Force	..
1997Q1	Labour Force Status by Sex by Regional Council (Qrtly-Mar/Jun/Sep/Dec)	Male	Taranaki / Manawatu - Whanganui	Working Age Population	..
1997Q1	Labour Force Status by Sex by Regional Council (Qrtly-Mar/Jun/Sep/Dec)	Male	Taranaki / Manawatu - Whanganui	Labour Force Participation Rate	..
1997Q1	Labour Force Status by Sex by Regional Council (Qrtly-Mar/Jun/Sep/Dec)	Male	Taranaki / Manawatu - Whanganui	Unemployment Rate	..
1997Q1	Labour Force Status by Sex by Regional Council (Qrtly-Mar/Jun/Sep/Dec)	Male	Taranaki / Manawatu - Whanganui	Employment Rate	..
1997Q1	Labour Force Status by Sex by Regional Council (Qrtly-Mar/Jun/Sep/Dec)	Male	Taranaki / Manawatu - Whanganui	Underutilisation rate	..
1997Q1	Labour Force Status by Sex by Regional Council (Qrtly-Mar/Jun/Sep/Dec)	Male	Taranaki / Manawatu - Whanganui	Total Labour Force	..
1997Q1	Labour Force Status by Sex by Regional Council (Qrtly-Mar/Jun/Sep/Dec)	Male	Manawatu - Whanganui	Persons Employed in Labour Force	56.9
1997Q1	Labour Force Status by Sex by Regional Council (Qrtly-Mar/Jun/Sep/Dec)	Male	Manawatu - Whanganui	Persons Unemployed in Labour Force	3.4
1997Q1	Labour Force Status by Sex by Regional Council (Qrtly-Mar/Jun/Sep/Dec)	Male	Manawatu - Whanganui	Not in Labour Force	21.9
1997Q1	Labour Force Status by Sex by Regional Council (Qrtly-Mar/Jun/Sep/Dec)	Male	Manawatu - Whanganui	Working Age Population	82.1
1997Q1	Labour Force Status by Sex by Regional Council (Qrtly-Mar/Jun/Sep/Dec)	Male	Manawatu - Whanganui	Labour Force Participation Rate	73.3
1997Q1	Labour Force Status by Sex by Regional Council (Qrtly-Mar/Jun/Sep/Dec)	Male	Manawatu - Whanganui	Unemployment Rate	5.6
1997Q1	Labour Force Status by Sex by Regional Council (Qrtly-Mar/Jun/Sep/Dec)	Male	Manawatu - Whanganui	Employment Rate	69.3
1997Q1	Labour Force Status by Sex by Regional Council (Qrtly-Mar/Jun/Sep/Dec)	Male	Manawatu - Whanganui	Underutilisation rate	..
1997Q1	Labour Force Status by Sex by Regional Council (Qrtly-Mar/Jun/Sep/Dec)	Male	Manawatu - Whanganui	Total Labour Force	60.2
1997Q1	Labour Force Status by Sex by Regional Council (Qrtly-Mar/Jun/Sep/Dec)	Male	Wellington	Persons Employed in Labour Force	118.3
1997Q1	Labour Force Status by Sex by Regional Council (Qrtly-Mar/Jun/Sep/Dec)	Male	Wellington	Persons Unemployed in Labour Force	8.5
1997Q1	Labour Force Status by Sex by Regional Council (Qrtly-Mar/Jun/Sep/Dec)	Male	Wellington	Not in Labour Force	37.5
[truncated: 44,448 more rows]

## Sheet: Major groups and sub-major grou
Appendix A2				Reference:
Major groups and sub-major groups				Dumont, M. (2006). The reliability–or lack thereof–of data on skills. Economics Letters, 93(3), 348-353.
The study followed Dumont (2006) for the classification of occupation				https://doi.org/10.1016/j.econlet.2006.06.008
S. No.	Occupation	Major group	Sub-major group
1	White-collar	White-collar high skilled	Managers
			Professionals
			Technicians and associate professionals
		White-collar low skilled	Clerical support workers
			Service and sales workers
2	Blue-collar	Blue-collar high skilled	Skilled agricultural, forestry and fishery workers
			Craft and related trades workers
		Blue-collar low skilled	Plant and machine operators, and assemblers
			Elementary occupations
Source: Sectors and sub-sectors under PSIC (2010). Pakistan Standard Industrial Classification (All Economic Activities) PSIC Rev. 4, Government of Pakistan Statistics Division Federal Bureau of Statistics.
